# Supplementary material for: Combined effectiveness of anthelmintic chemotherapy and WASH among HIV-infected adults
Source: PLoS Negl Trop Dis. 2018 Jan 18;12(1):e0005955. doi: 10.1371/journal.pntd.0005955 (PMC5773082; doi:10.1371/journal.pntd.0005955)
Supplement: S1 File — (XLS) [file pntd.0005955.s002.xls]

## Sheet: Sheet1
Study Arm	Visit date	Age at enrollment	Gender	Marital status	completed any education	completed primary education	completed secondary education	completed post-secondary education	Income generating occupation	Occupation	Income per month	# Rooms in house	Floor material	Wall material	Roof material	Electricity in residence	Water source for family	Toilet location in residence	Toilet type	Cooking fuel: firewood	Cooking fuel: charcoal	Cooking fuel: gas	Cooking fuel: paraffin	Cooking fuel: electricity	Owns a tv	Owns a radio	Owns an electric cooker	Owns mobile phone	Owns no electronics	Total number in household	Takes septrin	Takes vitamins	WHO Stage	Last CD4 count	Viral load	Log10 viral load	Last visit attended	Lost to follow-up	Administratively censored at study end	TB pulmonary	Ppt died while on study follow-up	Date of death	Ppt started ART while on study follow-up	Date of ART initiation	Patient in Treatment Arm stopped study medication	Visit at which ppt stopped study medication	Urine for Schistosoma CCA diagnostic test	Urine Microscopy	If Urine Microsospy is positive, number of eggs seen
Non-Treatment Arm			female																																												Negative	N/A	N/A
Treatment Arm	2008-02-07	26	F	Married (monogamous)	No	N/A	N/A	N/A	Yes	Casual Laborer	<2000	3	Earth	Earth	Grass/Makuti	No	Communal water source	Toilet outside for household only	Pit Latrine	Yes	No	No	No	No	No	Yes	No	No	No	5	Yes	No	1	1280	200	2.30103	24	0	0	No	0		0		1	9	Negative	N/A	N/A
Non-Treatment Arm	2008-02-13	32	F	Married (monogamous)	Yes	Yes	No	N/A	No	None	5000 - 9999	4	Earth	Earth	Grass/Makuti	No	Communal water source	Communal toilet	Pit Latrine	Yes	No	No	No	No	No	No	No	Yes	No	8	Yes	No	1	461	33800	4.52892	24	0	0	No	0		0				Negative	N/A	N/A
Treatment Arm	2008-02-13	31	F	Married (monogamous)	Yes	Yes	Yes	Yes	Yes	Business employed by other	5000 - 9999	5	Cement	Stone	Iron Sheets	Yes	Piped Water in the House	Toilet in the house	Pit Latrine	No	Yes	No	No	No	No	No	No	Yes	No	6	Yes	Yes	1	932	200	2.30103	24	0	0	No	0		0		0		Negative	N/A	N/A
Non-Treatment Arm	2008-02-13	36	F	Married (monogamous)	Yes	Yes	Yes	No	No	None	5000 - 9999	1	Cement	Stone	Iron Sheets	No	Well/water outside house for household only	Communal toilet	Pit Latrine	No	Yes	No	No	No	No	Yes	No	Yes	No	3	Yes	Yes	1	277	343000	5.53529	24	0	0	No	0		1	2009-04-02			Negative	N/A	N/A
Treatment Arm	2008-02-13	47	F	Married (monogamous)	Yes	No	N/A	N/A	Yes	Business/Self-Employed	2000 - 4999	4	Cement	Stone	Iron Sheets	No	Well/water outside house for household only	Communal toilet	Pit Latrine	No	Yes	No	No	No	No	Yes	No	No	No	5	Yes	Yes	2	389	11800	4.07188	24	0	0	No	0		1	2010-01-19	0		Negative	N/A	N/A
Treatment Arm	2008-02-18	47	M	Married (polygamous)	Yes	Yes	No	N/A	Yes	Professional e.g. teacher;lawyer	<2000	2	Earth	Earth	Grass/Makuti	No	Communal water source	Other	Bush	Yes	No	No	No	No	No	Yes	No	No	No	9	Yes	No	2	918	27000	4.43136	24	0	0	No	0		0		0		Negative	N/A	N/A
Non-Treatment Arm	2008-02-18	27	F	Widowed	No	N/A	N/A	N/A	Yes	Farmer	<2000	2	Earth	Earth	Grass/Makuti	No	Communal water source	Toilet outside for household only	Pit Latrine	Yes	No	No	No	No	No	No	No	No	Yes	5	No	Yes	1	805	44000	4.64345	24	0	0	No	0		0				Negative	N/A	N/A
Non-Treatment Arm	2008-02-18	33	M	Married (monogamous)	Yes	Yes	N/A	N/A	Yes	Casual Laborer	5000 - 9999	3	Earth	Earth	Grass/Makuti	No	Communal water source	Communal toilet	Pit Latrine	Yes	No	No	No	No	No	No	No	Yes	No	4	Yes	No	1	801	59900	4.77743	24	0	0	No	0		0				Negative	N/A	N/A
Non-Treatment Arm	2008-02-18	31	F	Widowed	Yes	Yes	Yes	Yes	Yes	Professional e.g. teacher;lawyer	5000 - 9999	2	Earth	Earth	Grass/Makuti	No	Communal water source	Communal toilet	Pit Latrine	Yes	No	No	No	No	No	No	No	Yes	No	4	Yes	No	2	317	62900	4.79865	24	0	0	No	0		1	2008-11-19			Negative	N/A	N/A
Non-Treatment Arm	2008-02-19	23	F	Widowed	Yes	Yes	N/A	N/A	Yes	Business/Self-Employed	5000 - 9999	4	Earth	Earth	Grass/Makuti	No	Communal water source	Communal toilet	Pit Latrine	Yes	No	No	No	No	No	No	No	Yes	No	3	Yes	Yes	1	597	1400	3.14613	24	0	0	No	0		0				Negative	N/A	N/A
Non-Treatment Arm	2008-02-19	39	F	Married (polygamous)	No	N/A	N/A	N/A	Yes	Casual Laborer	2000 - 4999	3	Earth	Earth	Grass/Makuti	No	Communal water source	Communal toilet	Pit Latrine	Yes	No	No	No	No	No	Yes	No	No	No	6	Yes	No	2	706	5400	3.73239	24	0	0	No	0		0				Negative	N/A	N/A
Non-Treatment Arm	2008-02-20	35	F	Married (monogamous)	Yes	No	N/A	N/A	No	None	2000 - 4999	1	Cement	Stone	Iron Sheets	No	Communal water source	Toilet outside for household only	Pit Latrine	No	Yes	No	Yes	No	No	No	No	No	Yes	5	Yes	No	1	574	1080	3.03342	24	0	0	No	0		0				Negative	N/A	N/A
Treatment Arm	2008-02-20	31	F	Married (monogamous)	Yes	Yes	Yes	Yes	Yes	Casual Laborer	5000 - 9999	4	Cement	Stone	Iron Sheets	Yes	Piped Water in the House	Toilet in the house	Flush toilet	No	No	Yes	No	No	Yes	Yes	Yes	Yes	No	4	No	No	1	912	200	2.30103	24	0	0	No	0		0		0		Negative	N/A	N/A
Treatment Arm	2008-02-21	42	M	Widowed	Yes	Yes	N/A	N/A	Yes	Business/Self-Employed	5000 - 9999	2	Cement	Stone	Iron Sheets	No	Communal water source	Toilet in the house	Pit Latrine	No	No	No	Yes	No	No	Yes	No	No	No	3	Yes	Yes	1	448	2700	3.43136	24	0	0	No	0		0		0		Negative	N/A	N/A
Treatment Arm	2008-02-21	31	F	Married (polygamous)	Yes	No	N/A	N/A	Yes	Business/Self-Employed	5000 - 9999	3	Earth	Earth	Iron Sheets	No	Communal water source	Communal toilet	Pit Latrine	No	Yes	No	No	No	No	No	No	Yes	No	5	Yes	Yes	1	291	230000	5.36173	24	0	0	No	0		1	2008-05-26	0		Negative	N/A	N/A
Treatment Arm	2008-02-25	56	M	Married (monogamous)	Yes	No	N/A	N/A	Yes	Business employed by other	5000 - 9999	5	Earth	Earth	Grass/Makuti	No	Communal water source	Communal toilet	Pit Latrine	No	Yes	No	No	No	No	No	No	Yes	No	2	Yes	No	2	560	17900	4.25285	24	0	0	No	0		0		0		Negative	N/A	N/A
Non-Treatment Arm	2008-02-25	27	F	Married (monogamous)	Yes	Yes	Yes	No	No	None	2000 - 4999	5	Cement	Stone	Iron Sheets	No	Well/water outside house for household only	Toilet outside for household only	Pit Latrine	Yes	Yes	No	No	No	Yes	Yes	No	No	No	5	Yes	No	2	449	24100	4.38202	24	0	0	No	0		0				Negative	N/A	N/A
Treatment Arm	2008-02-25	45	F	Married (polygamous)	No	N/A	N/A	N/A	No	None	2000 - 4999	3	Earth	Earth	Grass/Makuti	No	Communal water source	Communal toilet	Pit Latrine	Yes	No	No	No	No	No	No	No	No	Yes	5	Yes	Yes	2	590	60100	4.77887	24	0	0	No	0		0		0		Negative	N/A	N/A
Treatment Arm	2008-02-26	46	F	Widowed	Yes	No	N/A	N/A	Yes	Casual Laborer	5000 - 9999	4	Earth	Earth	Grass/Makuti	No	Communal water source	Communal toilet	Pit Latrine	No	Yes	No	No	No	No	No	No	Yes	No	8	Yes	Yes	1	320	146000	5.16435	24	0	0	No	0		0		0		Negative	N/A	N/A
Non-Treatment Arm	2008-03-03	38	F	Married (monogamous)	No	N/A	N/A	N/A	Yes	Casual Laborer	2000 - 4999	3	Earth	Earth	Grass/Makuti	No	Communal water source	Communal toilet	Pit Latrine	Yes	No	No	No	No	No	No	No	No	Yes	4	Yes	No	2	499	1360	3.13354	24	0	0	No	0		0				Negative	N/A	N/A
Treatment Arm	2008-03-04	32	F	Divorced/Separated	No	N/A	N/A	N/A	Yes	Casual Laborer	2000 - 4999	1	Earth	Earth	Grass/Makuti	No	Communal water source	Toilet outside for household only	Pit Latrine	Yes	No	No	No	No	No	No	No	No	Yes	4	Yes	Yes	2	477	400	2.60206	24	0	0	No	0		0		1	18	Negative	N/A	N/A
Treatment Arm	2008-03-04	27	F	Married (monogamous)	No	N/A	N/A	N/A	Yes	Business/Self-Employed	2000 - 4999	2	Earth	Earth	Grass/Makuti	No	Communal water source	Communal toilet	Pit Latrine	No	Yes	No	No	No	No	No	No	Yes	No	6	Yes	Yes	2	590	3120	3.49415	24	0	0	No	0		1	2009-10-01	1	15	Negative	N/A	N/A
Non-Treatment Arm	2008-03-04	41	F	Widowed	No	N/A	N/A	N/A	Yes	Casual Laborer	2000 - 4999	3	Earth	Earth	Grass/Makuti	No	Communal water source	Communal toilet	Pit Latrine	Yes	No	No	No	No	No	No	No	No	Yes	6	No	No	2	706	50600	4.70415	24	0	0	No	0		0				Negative	N/A	N/A
Treatment Arm	2008-03-04	25	F	Divorced/Separated	Yes	Yes	N/A	N/A	Yes	Casual Laborer	2000 - 4999	4	Cement	Stone	Iron Sheets	Yes	Communal water source	Toilet outside for household only	Pit Latrine	No	Yes	No	No	No	No	No	No	Yes	No	2	Yes	Yes	2	919	48100	4.68215	24	0	0	No	0		0		0		Negative	N/A	N/A
Non-Treatment Arm	2008-03-05	47	M	Married (monogamous)	Yes	No	N/A	N/A	Yes	Casual Laborer	5000 - 9999	2	Earth	Earth	Grass/Makuti	No	Communal water source	Communal toilet	Pit Latrine	Yes	No	No	No	No	No	Yes	No	No	No	6	Yes	Yes	2	458	16200	4.20952	24	0	0	No	0		0				Negative	N/A	N/A
Treatment Arm	2008-03-05	57	F	Divorced/Separated	No	N/A	N/A	N/A	Yes	Business/Self-Employed	2000 - 4999	3	Earth	Earth	Grass/Makuti	No	Communal water source	Other	Bush	Yes	No	No	No	No	No	No	No	No	Yes	3	Yes	Yes	2	318	9420	3.97405	24	0	0	No	0		0		0		Negative	N/A	N/A
Treatment Arm	2008-03-06	28	F	Divorced/Separated	No	N/A	N/A	N/A	Yes	Business/Self-Employed	2000 - 4999	1	Cement	Stone	Grass/Makuti	No	Communal water source	Toilet in the house	Pit Latrine	No	Yes	No	Yes	No	No	No	No	No	Yes	3	Yes	No	1	469	27900	4.4456	24	0	0	No	0		0		0		Negative	N/A	N/A
Treatment Arm	2008-03-06	29	F	Widowed	No	N/A	N/A	N/A	Yes	Business/Self-Employed	2000 - 4999	3	Earth	Earth	Grass/Makuti	No	Communal water source	Communal toilet	Pit Latrine	Yes	No	No	No	No	No	No	No	No	Yes	5	Yes	Yes	1	575	2080	3.31806	24	0	0	No	0		0		0		Negative	N/A	N/A
Non-Treatment Arm	2008-03-06	44	F	Widowed	No	N/A	N/A	N/A	No	None	5000 - 9999	2	Earth	Earth	Grass/Makuti	No	Communal water source	Other	Bush	Yes	No	No	No	No	No	No	No	No	Yes	1	Yes	No	1	377	29600	4.47129	24	0	0	No	0		1	2009-04-01			Negative	N/A	N/A
Non-Treatment Arm	2008-03-06	36	F	Married (monogamous)	Yes	Yes	N/A	N/A	Yes	Business/Self-Employed	<2000	5	Cement	Stone	Iron Sheets	No	Piped Water in the House	Toilet in the house	Flush toilet	No	Yes	No	No	No	No	No	No	Yes	No	5	Yes	Yes	1	449	22400	4.35025	24	0	0	No	0		0				Negative	N/A	N/A
Non-Treatment Arm	2008-03-12	36	F	Married (monogamous)	Yes	No	N/A	N/A	Yes	Casual Laborer	2000 - 4999	2	Earth	Earth	Grass/Makuti	No	Communal water source	Toilet outside for household only	Pit Latrine	Yes	No	No	No	No	No	No	No	No	Yes	4	Yes	Yes	2	326	200	2.30103	24	0	0	No	0		1	2009-09-10			Negative	N/A	N/A
Treatment Arm	2008-03-12	39	M	Divorced/Separated	Yes	No	N/A	N/A	Yes	Business/Self-Employed	<2000	1	Earth	Earth	Grass/Makuti	No	Communal water source	Toilet in the house	Pit Latrine	Yes	No	No	No	No	No	Yes	No	No	No	1	Yes	Yes	2	837	13300	4.12385	24	0	0	No	0		0		0		Negative	N/A	N/A
Non-Treatment Arm	2008-03-12	37	F	Widowed	Yes	Yes	No	No	Yes	Casual Laborer	2000 - 4999	2	Cement	Stone	Tiles/Shingles	No	Piped Water in the House	Toilet in the house	Flush toilet	Yes	No	No	No	No	No	Yes	No	No	No	5	Yes	No	2	392	18900	4.27646	24	0	0	No	0		0				Negative	N/A	N/A
Treatment Arm	2008-03-12	29	M	Married (monogamous)	Yes	Yes	N/A	N/A	Yes	Business employed by other	10000 - 20000	2	Cement	Stone	Tiles/Shingles	Yes	Piped Water in the House	Toilet in the house	Flush toilet	No	Yes	No	No	No	No	No	No	Yes	No	3	Yes	Yes	2	887	1740	3.24055	24	0	0	No	0		0		0		Negative	N/A	N/A
Treatment Arm	2008-03-13	37	F	Divorced/Separated	No	N/A	N/A	N/A	Yes	Business/Self-Employed	5000 - 9999	7	Earth	Earth	Grass/Makuti	No	Communal water source	Toilet outside for household only	Pit Latrine	Yes	No	No	No	No	No	No	No	Yes	No	4	Yes	No	1	579	7610	3.88138	24	0	0	No	0		0		0		Negative	N/A	N/A
Non-Treatment Arm	2008-03-13	46	F	Widowed	No	N/A	N/A	N/A	No	None	<2000	5	Earth	Earth	Grass/Makuti	No	Communal water source	Communal toilet	Pit Latrine	Yes	No	No	No	No	No	No	No	No	Yes	4	Yes	Yes	2	395	18600	4.26951	24	0	0	No	0		0				Negative	N/A	N/A
Non-Treatment Arm	2008-03-17	33	F	Married (monogamous)	Yes	Yes	Yes	N/A	Yes	Casual Laborer	5000 - 9999	3	Earth	Earth	Grass/Makuti	No	Communal water source	Communal toilet	Pit Latrine	Yes	No	No	No	No	No	No	No	Yes	No	6	Yes	Yes	2	385	75200	4.87622	24	0	0	No	0		1	2009-01-07			Negative	N/A	N/A
Treatment Arm	2008-03-17	25	F	Married (monogamous)	Yes	Yes	N/A	N/A	No	None	5000 - 9999	1	Cement	Stone	Iron Sheets	No	Piped Water in the House	Toilet in the house	Flush toilet	No	Yes	No	Yes	No	No	Yes	No	Yes	No	3	Yes	Yes	1	714	200	2.30103	24	0	0	No	0		0		0		Negative	N/A	N/A
Non-Treatment Arm	2008-03-17	22	F	Widowed	Yes	Yes	N/A	N/A	Yes	Business/Self-Employed	2000 - 4999	2	Earth	Earth	Grass/Makuti	No	Well/water outside house for household only	Toilet outside for household only	Pit Latrine	Yes	Yes	No	No	No	No	No	No	Yes	No	5	Yes	Yes	1	437	87400	4.94151	24	0	0	No	0		0				Negative	N/A	N/A
Non-Treatment Arm	2008-03-17	31	F	Married (monogamous)	No	N/A	N/A	N/A	Yes	Farmer	2000 - 4999	3	Earth	Earth	Grass/Makuti	No	Communal water source	Communal toilet	Pit Latrine	Yes	No	No	No	No	No	Yes	No	No	No	9	Yes	Yes	2	508	33400	4.52375	24	0	0	No	0		0				Negative	N/A	N/A
Non-Treatment Arm	2008-03-18	35	F	Married (polygamous)	No	N/A	N/A	N/A	Yes	Farmer	<2000	4	Earth	Earth	Grass/Makuti	No	Communal water source	Other	Bush	Yes	No	No	No	No	No	Yes	No	No	No	2	Yes	Yes	1	448	4450	3.64836	24	0	0	No	0		0				Negative	N/A	N/A
Non-Treatment Arm	2008-03-18	35	F	Divorced/Separated	No	N/A	N/A	N/A	Yes	Casual Laborer	2000 - 4999	3	Earth	Earth	Grass/Makuti	No	Communal water source	Communal toilet	Pit Latrine	Yes	No	No	No	No	No	No	No	No	Yes	3	Yes	Yes	2	670	71200	4.85248	24	0	0	No	0		0				Negative	N/A	N/A
Non-Treatment Arm	2008-04-16	40	F	Widowed	Yes	No	N/A	N/A	Yes	Business/Self-Employed	5000 - 9999	2	Earth	Earth	Grass/Makuti	No	Communal water source	Toilet outside for household only	Pit Latrine	Yes	No	No	No	No	No	No	No	No	Yes	5	Yes	Yes	2	464	4840	3.68485	24	0	0	No	0		1	2009-07-20			Negative	N/A	N/A
Non-Treatment Arm	2008-03-25	32	F	Divorced/Separated	No	N/A	N/A	N/A	Yes	Business/Self-Employed	2000 - 4999	1	Cement	Stone	Iron Sheets	No	Well/water outside house for household only	Toilet outside for household only	Pit Latrine	Yes	No	No	No	No	No	No	No	Yes	No	2	No	Yes	2	382	22000	4.34242	24	0	0	No	0		1	2008-12-16			Negative	N/A	N/A
Treatment Arm	2008-03-26	28	F	Married (monogamous)	Yes	No	N/A	N/A	Yes	Business/Self-Employed	5000 - 9999	5	Cement	Stone	Iron Sheets	No	Communal water source	Other	Bush	No	Yes	No	No	No	No	No	No	Yes	No	4	Yes	Yes	1	435	2550	3.40654	24	0	0	No	0		0		0		Negative	N/A	N/A
Treatment Arm	2008-03-26	36	F	Married (monogamous)	Yes	Yes	N/A	N/A	Yes	Business/Self-Employed	5000 - 9999	5	Cement	Stone	Iron Sheets	No	Communal water source	Toilet outside for household only	Pit Latrine	No	Yes	No	No	No	No	No	No	Yes	No	2	Yes	No	2	402	62100	4.79309	24	0	0	No	0		0		0		Negative	N/A	N/A
Non-Treatment Arm	2008-03-26	40	F	Married (polygamous)	No	N/A	N/A	N/A	Yes	Casual Laborer	2000 - 4999	2	Cement	Stone	Iron Sheets	No	Communal water source	Toilet outside for household only	Pit Latrine	No	Yes	No	No	No	No	No	No	No	Yes	2	Yes	No	1	471	2470	3.3927	24	0	0	No	0		0				Negative	N/A	N/A
Treatment Arm	2008-03-31	34	F	Married (monogamous)	Yes	Yes	N/A	N/A	Yes	Casual Laborer	5000 - 9999	4	Cement	Stone	Iron Sheets	Yes	Communal water source	Toilet outside for household only	Pit Latrine	No	No	No	Yes	No	No	No	No	Yes	No	3	Yes	No	2	350	82100	4.91434	24	0	0	No	0		0		1	9	Negative	N/A	N/A
Treatment Arm	2008-04-01	48	F	Married (polygamous)	No	N/A	N/A	N/A	Yes	Casual Laborer	2000 - 4999	3	Earth	Earth	Grass/Makuti	No	Communal water source	Other	Bush	Yes	No	No	No	No	No	No	No	No	Yes	2	Yes	Yes	1	400	90800	4.95809	24	0	0	No	0		1	2009-07-23	0		Negative	N/A	N/A
Treatment Arm	2008-04-02	25	F	Divorced/Separated	Yes	No	N/A	N/A	Yes	Casual Laborer	2000 - 4999	3	Earth	Earth	Grass/Makuti	No	Communal water source	Other	Bush	Yes	No	No	No	No	No	No	No	No	Yes	2	No	Yes	2	396	542000	5.734	24	0	0	No	0		1	2008-12-01	1	18	Positive	Negative	N/A
Treatment Arm	2008-04-07	27	F	Married (monogamous)	Yes	Yes	Yes	Yes	Yes	Business/Self-Employed	5000 - 9999	3	Cement	Stone	Iron Sheets	No	Communal water source	Toilet outside for household only	Pit Latrine	No	Yes	No	No	No	No	No	No	Yes	No	4	Yes	Yes	1	949	532	2.72591	24	0	0	No	0		0		0		Negative	N/A	N/A
Non-Treatment Arm	2008-04-07	42	F	Married (monogamous)	Yes	No	N/A	N/A	Yes	Business/Self-Employed	5000 - 9999	2	Earth	Earth	Iron Sheets	No	Communal water source	Other	Bush	Yes	No	No	No	No	No	No	No	Yes	No	2	Yes	Yes	1	1486	21100	4.32428	24	0	0	No	0		0				Negative	N/A	N/A
Treatment Arm	2008-04-07	43	F	Widowed	No	N/A	N/A	N/A	Yes	Business/Self-Employed	2000 - 4999	2	Cement	Stone	Iron Sheets	No	Communal water source	Toilet outside for household only	Pit Latrine	No	No	No	Yes	No	No	No	No	No	Yes	1	Yes	No	1	640	206000	5.31387	24	0	0	No	0		0		0		Negative	N/A	N/A
Treatment Arm	2008-04-08	25	F	Married (monogamous)	No	N/A	N/A	N/A	No	None	5000 - 9999	3	Earth	Earth	Grass/Makuti	No	Communal water source	Communal toilet	Pit Latrine	Yes	No	No	No	No	No	No	No	No	Yes	6	Yes	No	1	457	39000	4.59106	24	0	0	No	0		0		0		Negative	N/A	N/A
Non-Treatment Arm	2008-04-09	26	F	Single without steady partner	Yes	Yes	Yes	Yes	Yes	Professional e.g. teacher;lawyer	<2000	2	Cement	Stone	Iron Sheets	No	Piped Water in the House	Toilet in the house	Pit Latrine	No	Yes	No	No	No	No	No	No	Yes	No	2	Yes	No	1	572	13700	4.13672	24	0	0	No	0		0				Negative	N/A	N/A
Non-Treatment Arm	2008-04-09	36	F	Widowed	No	N/A	N/A	N/A	No	None	2000 - 4999	2	Earth	Earth	Grass/Makuti	No	Communal water source	Other	Bush	Yes	No	No	No	No	No	No	No	No	Yes	2	Yes	Yes	2	330	4830	3.68395	24	0	0	No	0		0				Negative	N/A	N/A
Treatment Arm	2008-04-10	33	F	Widowed	No	N/A	N/A	N/A	Yes	Casual Laborer	<2000	1	Cement	Stone	Iron Sheets	No	Communal water source	Toilet outside for household only	Pit Latrine	No	Yes	No	No	No	No	No	No	Yes	No	8	Yes	No	1	446	25800	4.41162	24	0	0	No	0		1	2009-06-09	1	21	Negative	N/A	N/A
Treatment Arm	2008-04-10	30	F	Married (monogamous)	Yes	No	N/A	N/A	Yes	Farmer	2000 - 4999	2	Earth	Earth	Grass/Makuti	No	Communal water source	Other	Bush	Yes	No	No	No	No	No	No	No	No	Yes	7	Yes	No	1	769	185000	5.26717	24	0	0	No	0		0		0		Negative	N/A	N/A
Treatment Arm	2008-04-14	37	F	Married (monogamous)	Yes	No	N/A	N/A	Yes	Business/Self-Employed	2000 - 4999	3	Cement	Stone	Iron Sheets	No	Communal water source	Toilet outside for household only	Pit Latrine	Yes	No	No	No	No	No	Yes	No	No	No	6	Yes	No	2	936	200	2.30103	24	0	0	No	0		0		0		Negative	N/A	N/A
Non-Treatment Arm	2008-04-14	26	F	Married (monogamous)	Yes	No	N/A	N/A	Yes	Business/Self-Employed	2000 - 4999	2	Earth	Earth	Grass/Makuti	No	Communal water source	Communal toilet	Pit Latrine	No	Yes	No	No	No	No	No	No	Yes	No	4	No	No	2	431	4700	3.6721	24	0	0	No	0		0				Negative	N/A	N/A
Treatment Arm	2008-04-16	29	F	Married (monogamous)	Yes	Yes	Yes	N/A	No	None	<2000	3	Cement	Stone	Iron Sheets	Yes	Communal water source	Toilet in the house	Pit Latrine	No	Yes	No	No	No	No	No	No	Yes	No	4	Yes	Yes	1	741	4560	3.65896	24	0	0	No	0		0		0		Negative	N/A	N/A
Non-Treatment Arm	2008-04-17	36	F	Married (monogamous)	No	N/A	N/A	N/A	Yes	Business/Self-Employed	2000 - 4999	2	Earth	Earth	Grass/Makuti	No	Communal water source	Communal toilet	Pit Latrine	Yes	No	No	No	No	No	Yes	No	No	No	3	Yes	No	2	598	200	2.30103	24	0	0	No	0		0				Negative	N/A	N/A
Non-Treatment Arm	2008-04-21	59	F	Divorced/Separated	No	N/A	N/A	N/A	No	None	<2000	3	Earth	Earth	Grass/Makuti	No	Communal water source	Toilet outside for household only	Pit Latrine	No	Yes	No	No	No	No	No	No	No	Yes	5	Yes	Yes	1	567	13000	4.11394	24	0	0	No	0		0				Negative	N/A	N/A
Treatment Arm	2008-04-21	44	F	Married (monogamous)	Yes	No	N/A	N/A	Yes	Business/Self-Employed	<2000	3	Earth	Earth	Grass/Makuti	No	Communal water source	Toilet outside for household only	Pit Latrine	No	Yes	No	No	No	No	Yes	No	No	No	5	Yes	Yes	2	459	103000	5.01284	24	0	0	No	0		0		0		Negative	N/A	N/A
Non-Treatment Arm	2008-04-21	39	F	Married (polygamous)	No	N/A	N/A	N/A	Yes	Business/Self-Employed	2000 - 4999	2	Earth	Earth	Grass/Makuti	No	Communal water source	Other	Bush	Yes	No	No	No	No	No	No	No	No	Yes	4	Yes	Yes	2	804	25900	4.4133	24	0	0	No	0		0				Negative	N/A	N/A
Treatment Arm	2008-04-21	22	F	Married (polygamous)	No	N/A	N/A	N/A	No	None	<2000	2	Earth	Earth	Grass/Makuti	No	Communal water source	Toilet outside for household only	Pit Latrine	No	Yes	No	No	No	No	No	No	No	Yes	3	Yes	Yes	2	513	708	2.85003	24	0	0	No	0		0		1	18	Negative	N/A	N/A
Non-Treatment Arm	2008-04-23	31	F	Married (polygamous)	No	N/A	N/A	N/A	No	None	<2000	3	Earth	Earth	Grass/Makuti	No	Communal water source	Other	Bush	Yes	No	No	No	No	No	No	No	No	Yes	7	Yes	No	1	327	66400	4.82217	24	0	0	No	0		1	2009-03-17			Negative	N/A	N/A
Non-Treatment Arm	2008-04-28	35	F	Married (monogamous)	Yes	Yes	No	N/A	No	None	2000 - 4999	5	Earth	Earth	Grass/Makuti	No	Communal water source	Communal toilet	Pit Latrine	Yes	No	No	No	No	No	No	No	Yes	No	5	Yes	Yes	1	495	12400	4.09342	24	0	0	No	0		0				Negative	N/A	N/A
Non-Treatment Arm	2008-05-05	44	F	Married (monogamous)	No	N/A	N/A	N/A	No	None	2000 - 4999	1	Earth	Earth	Grass/Makuti	No	Communal water source	Other	Bush	Yes	No	No	No	No	No	Yes	No	No	No	6	Yes	Yes	2	406	582	2.76492	24	0	0	No	0		0				Negative	N/A	N/A
Non-Treatment Arm	2008-05-05	38	F	Married (polygamous)	Yes	Yes	N/A	N/A	No	None	2000 - 4999	6	Cement	Stone	Iron Sheets	No	Communal water source	Toilet outside for household only	Pit Latrine	Yes	No	No	No	No	No	Yes	No	No	No	3	Yes	No	2	393	7290	3.86273	24	0	0	No	0		0				Negative	N/A	N/A
Non-Treatment Arm	2008-05-08	29	M	Married (monogamous)	Yes	Yes	No	N/A	Yes	Business/Self-Employed	<2000	4	Earth	Earth	Grass/Makuti	No	Communal water source	Toilet in the house	Pit Latrine	Yes	No	No	No	No	No	No	No	Yes	No	3	Yes	No	1	478	51400	4.71096	24	0	0	No	0		1	2010-02-24			Negative	N/A	N/A
Treatment Arm	2008-05-08	40	F	Widowed	Yes	Yes	No	N/A	No	None	<2000	4	Cement	Stone	Iron Sheets	No	Communal water source	Communal toilet	Pit Latrine	No	Yes	No	No	No	No	No	No	Yes	No	5	Yes	No	2	332	201000	5.3032	24	0	0	No	0		0		0		Negative	N/A	N/A
Treatment Arm	2008-05-12	33	F	Widowed	No	N/A	N/A	N/A	No	None	2000 - 4999	2	Earth	Earth	Grass/Makuti	No	Communal water source	Communal toilet	Pit Latrine	No	Yes	No	No	No	No	No	No	No	Yes	4	Yes	Yes	1	884	200	2.30103	24	0	0	No	0		0		0		Negative	N/A	N/A
Non-Treatment Arm	2008-05-13	21	F	Widowed	Yes	No	N/A	N/A	No	None	<2000	3	Earth	Earth	Iron Sheets	No	Communal water source	Communal toilet	Pit Latrine	Yes	No	No	No	No	No	Yes	No	No	No	4	Yes	Yes	1	735	47900	4.68034	24	0	0	No	0		0				Negative	N/A	N/A
Treatment Arm	2008-05-13	21	F	Married (monogamous)	Yes	No	N/A	N/A	No	None	2000 - 4999	1	Cement	Stone	Iron Sheets	Yes	Piped Water in the House	Toilet in the house	Pit Latrine	No	Yes	No	No	No	No	No	No	Yes	No	3	Yes	Yes	1	520	58600	4.7679	24	0	0	No	0		0		0		Negative	N/A	N/A
Non-Treatment Arm	2008-05-14	25	M	Single with steady partner	Yes	Yes	No	N/A	Yes	Casual Laborer	<2000	2	Cement	Stone	Iron Sheets	No	Communal water source	Toilet outside for household only	Pit Latrine	No	Yes	No	No	No	No	Yes	No	No	No	1	Yes	Yes	1	671	200	2.30103	24	0	0	No	0		0				Negative	N/A	N/A
Treatment Arm	2008-05-15	57	M	Widowed	Yes	No	N/A	N/A	Yes	Casual Laborer	<2000	3	Earth	Earth	Grass/Makuti	No	Communal water source	Communal toilet	Pit Latrine	Yes	No	No	No	No	No	Yes	No	No	No	1	Yes	Yes	1	499	65100	4.81358	24	0	0	No	0		0		0		Negative	N/A	N/A
Non-Treatment Arm	2008-05-19	51	F	Widowed	No	N/A	N/A	N/A	Yes	Business/Self-Employed	2000 - 4999	3	Cement	Stone	Iron Sheets	Yes	Piped Water in the House	Toilet in the house	Flush toilet	Yes	Yes	No	No	No	Yes	Yes	No	No	No	10	Yes	Yes	1	1416	200	2.30103	24	0	0	No	0		0				Negative	N/A	N/A
Non-Treatment Arm	2008-05-20	45	F	Widowed	Yes	No	N/A	N/A	Yes	Casual Laborer	2000 - 4999	1	Earth	Earth	Grass/Makuti	No	Communal water source	Other	Bush	Yes	No	No	No	No	No	No	No	No	Yes	4	Yes	Yes	2	443	27900	4.4456	24	0	0	No	0		1	2010-02-10			Negative	N/A	N/A
Non-Treatment Arm			male																																												Negative	N/A	N/A
Treatment Arm	2008-05-22	31	F	Married (polygamous)	No	N/A	N/A	N/A	Yes	Farmer	2000 - 4999	1	Earth	Earth	Grass/Makuti	No	Communal water source	Toilet outside for household only	Pit Latrine	Yes	No	No	No	No	No	Yes	No	No	No	5	Yes	No	1	350	297000	5.47276	24	0	0	No	0		1	2009-07-14	0		Negative	N/A	N/A
Treatment Arm	2008-05-26	28	F	Married (monogamous)	Yes	No	N/A	N/A	No	None	2000 - 4999	3	Earth	Earth	Grass/Makuti	No	Well/water outside house for household only	Communal toilet	Pit Latrine	Yes	No	No	No	No	No	Yes	No	No	No	6	Yes	Yes	1	632	200	2.30103	24	0	0	No	0		0		1	3	Negative	N/A	N/A
Treatment Arm	2008-05-26	33	F	Widowed	Yes	No	N/A	N/A	No	None	2000 - 4999	3	Earth	Earth	Grass/Makuti	No	Communal water source	Communal toilet	Pit Latrine	No	Yes	No	No	No	No	No	No	No	Yes	1	Yes	Yes	2	445	79700	4.90146	24	0	0	No	0		0		0		Negative	N/A	N/A
Non-Treatment Arm	2008-05-28	27	F	Married (monogamous)	No	N/A	N/A	N/A	No	None	2000 - 4999	3	Earth	Earth	Grass/Makuti	No	Communal water source	Communal toilet	Pit Latrine	No	Yes	No	No	No	No	No	No	Yes	No	3	Yes	No	1	300	74300	4.87099	24	0	0	No	0		1	2009-09-14			Negative	N/A	N/A
Non-Treatment Arm	2008-05-29	40	F	Single without steady partner	No	N/A	N/A	N/A	Yes	Farmer	<2000	2	Earth	Earth	Grass/Makuti	No	Communal water source	Other	Bush	Yes	No	No	No	No	No	No	No	No	Yes	6	Yes	Yes	2	374	54300	4.7348	24	0	0	No	0		0				Negative	N/A	N/A
Treatment Arm	2008-06-03	29	F	Widowed	Yes	No	N/A	N/A	Yes	Casual Laborer	2000 - 4999	3	Earth	Earth	Grass/Makuti	No	Communal water source	Toilet outside for household only	Pit Latrine	Yes	No	No	No	No	No	No	No	Yes	No	3	Yes	No	1	415	13800	4.13988	24	0	0	No	0		0		1	6	Negative		N/A
Non-Treatment Arm	2008-06-04	25	F	Divorced/Separated	Yes	No	N/A	N/A	No	None	<2000	2	Earth	Earth	Grass/Makuti	No	Communal water source	Other	Bush	Yes	No	No	No	No	No	No	No	Yes	No	7	Yes	No	1	583	2180	3.33846	24	0	0	No	0		0				Negative	N/A	N/A
Non-Treatment Arm	2008-06-05	28	F	Divorced/Separated	Yes	No	N/A	N/A	Yes	Business/Self-Employed	2000 - 4999	2	Earth	Earth	Grass/Makuti	No	Communal water source	Toilet outside for household only	Pit Latrine	Yes	No	No	No	No	No	No	No	No	Yes	3	Yes	Yes	1	1094	1710	3.233	24	0	0	No	0		0				Negative	N/A	N/A
Treatment Arm	2008-06-09	39	F	Married (polygamous)	No	N/A	N/A	N/A	No	None	2000 - 4999	3	Earth	Earth	Grass/Makuti	No	Communal water source	Communal toilet	Pit Latrine	Yes	No	No	No	No	No	No	No	No	Yes	6	Yes	Yes	1	416	16000	4.20412	24	0	0	No	0		1	2009-06-08	1	9	Negative	N/A	N/A
Treatment Arm	2008-06-10	33	M	Married (monogamous)	Yes	No	N/A	N/A	Yes	Casual Laborer	2000 - 4999	2	Earth	Earth	Grass/Makuti	No	Communal water source	Communal toilet	Pit Latrine	Yes	No	No	No	No	No	No	No	Yes	No	6	Yes	Yes	2	536	3990	3.60097	24	0	0	No	0		0		0		Negative	N/A	N/A
Non-Treatment Arm	2008-06-10	25	F	Divorced/Separated	No	N/A	N/A	N/A	Yes	Casual Laborer	2000 - 4999	2	Earth	Earth	Iron Sheets	No	Communal water source	Other	Bush	Yes	No	No	No	No	No	No	No	No	Yes	6	Yes	Yes	1	1143	1980	3.29667	24	0	0	No	0		0				Negative	N/A	N/A
Non-Treatment Arm	2008-06-12	39	F	Divorced/Separated	No	N/A	N/A	N/A	Yes	Casual Laborer	2000 - 4999	1	Earth	Earth	Grass/Makuti	No	Communal water source	Toilet outside for household only	Pit Latrine	Yes	No	No	No	No	No	No	No	No	Yes	1	Yes	No	2	681	4060	3.60853	24	0	0	No	0		0				Negative	N/A	N/A
Non-Treatment Arm	2008-06-18	28	F	Married (monogamous)	Yes	Yes	Yes	N/A	Yes	Business/Self-Employed	5000 - 9999	2	Cement	Stone	Iron Sheets	Yes	Communal water source	Toilet in the house	Pit Latrine	No	Yes	No	No	No	No	Yes	No	No	No	3	Yes	Yes	2	482	3780	3.57749	24	0	0	No	0		1	2009-06-23			Negative	N/A	N/A
Treatment Arm	2008-06-17	30	F	Divorced/Separated	Yes	No	N/A	N/A	No	None	2000 - 4999	2	Earth	Earth	Grass/Makuti	No	Communal water source	Toilet outside for household only	Pit Latrine	Yes	No	No	No	No	No	No	No	No	Yes	4	Yes	Yes	2	402	194500	5.28892	24	0	0	No	0		0		0		Positive	Negative	N/A
Treatment Arm	2008-06-19	41	F	Divorced/Separated	Yes	No	N/A	N/A	Yes	Business/Self-Employed	2000 - 4999	2	Earth	Earth	Grass/Makuti	No	Communal water source	Toilet outside for household only	Pit Latrine	No	Yes	No	No	No	No	No	No	Yes	No	1	Yes	Yes	1	333	644	2.80889	24	0	0	No	0		0		0		Negative	N/A	N/A
Non-Treatment Arm	2008-06-23	38	M	Married (polygamous)	Yes	Yes	No	N/A	Yes	Casual Laborer	5000 - 9999	3	Earth	Earth	Grass/Makuti	No	Communal water source	Communal toilet	Pit Latrine	Yes	No	No	No	No	No	No	No	Yes	No	3	Yes	Yes	2	727	32000	4.50515	24	0	0	No	0		1	2009-04-14			Negative	N/A	N/A
Non-Treatment Arm	2008-06-24	36	M	Married (monogamous)	Yes	No	N/A	N/A	Yes	Farmer	5000 - 9999	2	Earth	Earth	Grass/Makuti	No	Communal water source	Communal toilet	Pit Latrine	Yes	No	No	No	No	No	No	No	Yes	No	6	Yes	Yes	1	374	11900	4.07555	24	0	0	No	0		0				Negative	N/A	N/A
Non-Treatment Arm	2008-06-25	44	M	Married (monogamous)	Yes	No	N/A	N/A	Yes	Business/Self-Employed	5000 - 9999	3	Earth	Earth	Grass/Makuti	No	Communal water source	Communal toilet	Pit Latrine	No	Yes	No	No	No	No	Yes	No	No	No	2	Yes	No	2	533	14500	4.16137	24	0	0	No	0		0				Negative	N/A	N/A
Treatment Arm	2008-06-25	22	F	Married (monogamous)	Yes	No	N/A	N/A	No	None	5000 - 9999	3	Earth	Earth	Grass/Makuti	No	Communal water source	Communal toilet	Pit Latrine	No	Yes	No	No	No	No	No	No	No	Yes	3	Yes	No	1	609	80500	4.9058	24	0	0	No	0		0		1	12	Negative	N/A	N/A
Treatment Arm	2008-06-25	46	F	Widowed	No	N/A	N/A	N/A	Yes	Farmer	2000 - 4999	2	Earth	Earth	Grass/Makuti	No	Well/water outside house for household only	Other	Bush	Yes	No	No	No	No	No	Yes	No	No	No	4	No	Yes	2	950	10800	4.03342	24	0	0	No	0		0		0		Negative	N/A	N/A
Treatment Arm	2008-06-26	37	F	Widowed	Yes	No	N/A	N/A	Yes	Casual Laborer	2000 - 4999	3	Earth	Earth	Grass/Makuti	No	Well/water outside house for household only	Toilet outside for household only	Pit Latrine	Yes	No	No	No	No	No	Yes	No	No	No	4	Yes	No	1	310	4020	3.60423	24	0	0	No	0		0		1	3	Negative	N/A	N/A
Non-Treatment Arm	2008-06-30	29	F	Married (polygamous)	Yes	No	N/A	N/A	Yes	Business/Self-Employed	2000 - 4999	4	Earth	Earth	Grass/Makuti	No	Communal water source	Toilet outside for household only	Pit Latrine	No	Yes	No	No	No	No	No	No	Yes	No	7	Yes	No	2	383	14900	4.17319	21	1	0	No	0		1	2009-05-04			Negative	N/A	N/A
Treatment Arm	2008-07-02	47	M	Married (monogamous)	Yes	Yes	Yes	No	Yes	Casual Laborer	2000 - 4999	3	Earth	Earth	Grass/Makuti	No	Communal water source	Communal toilet	Pit Latrine	Yes	No	No	No	No	No	No	No	Yes	No	3	Yes	No	2	501	54400	4.7356	24	0	0	No	0		0		0		Negative	Negative	N/A
Non-Treatment Arm	2008-07-03	52	F	Widowed	No	N/A	N/A	N/A	Yes	Farmer	<2000	1	Earth	Earth	Grass/Makuti	No	Communal water source	Other	Bush	Yes	No	No	No	No	No	No	No	No	Yes	2	Yes	No	2	348	46100	4.6637	24	0	0	No	0		1	2009-11-04			Negative	N/A	N/A
Non-Treatment Arm	2008-07-03	32	F	Married (monogamous)	Yes	Yes	No	N/A	Yes	Business/Self-Employed	2000 - 4999	2	Cement	Cement	Iron Sheets	Yes	Well/water outside house for household only	Communal toilet	Flush toilet	No	Yes	No	Yes	No	No	Yes	No	Yes	No	3	Yes	No	2	398	55900	4.74741	24	0	0	No	0		0				Negative	N/A	N/A
Treatment Arm	2008-07-07	40	F	Widowed	Yes	No	N/A	N/A	Yes	Business/Self-Employed	2000 - 4999	3	Earth	Earth	Grass/Makuti	No	Communal water source	Communal toilet	Pit Latrine	Yes	No	No	No	No	No	Yes	No	No	No	4	Yes	Yes	2	579	3410	3.53275	24	0	0	No	0		0		0		Negative	N/A	N/A
Non-Treatment Arm	2008-07-07	40	F	Married (polygamous)	No	N/A	N/A	N/A	No	None	<2000	6	Cement	Cement	Iron Sheets	No	Well/water outside house for household only	Toilet outside for household only	Pit Latrine	Yes	No	No	No	No	No	Yes	No	No	No	4	Yes	Yes	2	445	90600	4.95713	24	0	0	No	0		0				Negative	N/A	N/A
Non-Treatment Arm	2008-07-08	40	F	Married (monogamous)	Yes	No	N/A	N/A	No	None	5000 - 9999	4	Cement	Stone	Iron Sheets	Yes	Piped Water in the House	Toilet in the house	Pit Latrine	No	Yes	No	Yes	No	Yes	Yes	No	Yes	No	8	Yes	Yes	2	850	200	2.30103	24	0	0	No	0		0				Negative	N/A	N/A
Non-Treatment Arm	2008-07-10	35	F	Widowed	Yes	Yes	No	N/A	Yes	Casual Laborer	2000 - 4999	1	Earth	Stone	Iron Sheets	No	Well/water outside house for household only	Toilet in the house	Flush toilet	No	Yes	No	No	No	No	No	No	Yes	No	4	Yes	Yes	2	345	44400	4.64738	24	0	0	No	0		0				Negative	N/A	N/A
Treatment Arm	2008-07-10	26	F	Divorced/Separated	Yes	No	N/A	N/A	Yes	Business employed by other	2000 - 4999	3	Cement	Stone	Iron Sheets	No	Communal water source	Toilet in the house	Pit Latrine	No	Yes	No	No	No	No	Yes	No	No	No	1	Yes	Yes	2	512	24500	4.38917	24	0	0	No	0		0		0		Negative	N/A	N/A
Treatment Arm	2008-07-14	29	F	Married (monogamous)	Yes	No	N/A	N/A	No	None	5000 - 9999	4	Earth	Earth	Iron Sheets	No	Communal water source	Toilet outside for household only	Pit Latrine	Yes	No	No	No	No	No	Yes	No	No	No	4	Yes	No	2	389	25000	4.39794	24	0	0	No	0		0		0		Negative	N/A	N/A
Treatment Arm	2008-07-15	60	F	Married (monogamous)	No	N/A	N/A	N/A	No	None	2000 - 4999	2	Earth	Earth	Grass/Makuti	No	Communal water source	Communal toilet	Pit Latrine	Yes	No	No	No	No	No	No	No	No	Yes	6	Yes	Yes	2	579	5700	3.75587	24	0	0	No	0		0		0		Negative	N/A	N/A
Non-Treatment Arm	2008-07-17	29	F	Married (monogamous)	Yes	Yes	No	N/A	No	None	5000 - 9999	2	Cement	Stone	Iron Sheets	Yes	Piped Water in the House	Toilet in the house	Pit Latrine	No	Yes	No	No	No	No	No	No	Yes	No	3	Yes	Yes	1	425	38300	4.5832	24	0	0	No	0		0				Negative	N/A	N/A
Non-Treatment Arm	2008-07-21	42	F	Married (monogamous)	Yes	No	N/A	N/A	No	None	2000 - 4999	1	Earth	Earth	Grass/Makuti	No	Communal water source	Other	Bush	Yes	No	No	No	No	No	No	No	Yes	No	6	Yes	Yes	2	696	235000	5.37107	24	0	0	No	0		0				Negative	N/A	N/A
Treatment Arm	2008-07-24	26	F	Widowed	No	N/A	N/A	N/A	No	None	<2000	3	Earth	Earth	Grass/Makuti	No	Communal water source	Communal toilet	Pit Latrine	Yes	No	No	No	No	No	No	No	No	Yes	4	Yes	No	1	553	28900	4.4609	24	0	0	No	0		0		0		Negative	N/A	N/A
Treatment Arm	2008-07-28	30	F	Married (polygamous)	Yes	No	N/A	N/A	No	None	2000 - 4999	3	Earth	Earth	Grass/Makuti	No	Communal water source	Communal toilet	Pit Latrine	Yes	No	No	No	No	No	No	No	No	Yes	4	Yes	Yes	1	461	151000	5.17898	24	0	0	No	0		1	2010-01-18	1	21	Negative	N/A	N/A
Non-Treatment Arm	2008-07-28	47	F	Widowed	Yes	No	N/A	N/A	Yes	Business/Self-Employed	2000 - 4999	4	Cement	Cement	Grass/Makuti	No	Communal water source	Toilet outside for household only	Pit Latrine	Yes	Yes	No	Yes	No	No	No	No	Yes	No	7	Yes	No	2	352	4080	3.61066	24	0	0	No	0		0				Negative	N/A	N/A
Non-Treatment Arm	2008-08-07	26	F	Married (monogamous)	Yes	Yes	No	N/A	Yes	Farmer	<2000	4	Earth	Earth	Grass/Makuti	No	Communal water source	Other	Bush	Yes	No	No	No	No	No	Yes	No	No	No	3	Yes	Yes	2	565	3760	3.57519	24	0	0	No	0		0				Negative	N/A	N/A
Non-Treatment Arm	2008-08-11	68	F	Widowed	No	N/A	N/A	N/A	No	None	<2000	2	Earth	Earth	Grass/Makuti	No	Communal water source	Communal toilet	Pit Latrine	Yes	No	No	No	No	No	No	No	No	Yes	2	Yes	Yes	2	383	17700	4.24797	24	0	0	No	0		0				Negative	N/A	N/A
Treatment Arm	2008-08-11	34	F	Married (monogamous)	Yes	No	N/A	N/A	No	None	5000 - 9999	1	Cement	Stone	Iron Sheets	No	Well/water outside house for household only	Toilet outside for household only	Pit Latrine	No	Yes	No	Yes	No	No	No	No	No	Yes	3	Yes	Yes	2	672	12000	4.07918	24	0	0	No	0		0		0		Negative	N/A	N/A
Treatment Arm	2008-08-27	41	M	Married (monogamous)	Yes	No	N/A	N/A	Yes	Casual Laborer	<2000	1	Cement	Stone	Iron Sheets	No	Piped Water in the House	Toilet in the house	Flush toilet	Yes	No	No	No	No	No	Yes	No	Yes	No	1	Yes	Yes	2	469	108000	5.03342	24	0	0	No	0		0		0		Negative	N/A	N/A
Treatment Arm	2008-09-02	32	M	Married (monogamous)	Yes	Yes	No	N/A	Yes	Business/Self-Employed	2000 - 4999	3	Cement	Earth	Grass/Makuti	No	Communal water source	Toilet outside for household only	Pit Latrine	Yes	No	No	No	No	No	Yes	No	Yes	No	7	Yes	No	1	399	31300	4.49554	24	0	0	No	0		0		0		Negative	N/A	N/A
Treatment Arm	2008-09-02	50	F	Widowed	Yes	No	N/A	N/A	Yes	Farmer	2000 - 4999	3	Cement	Stone	Iron Sheets	No	Well/water outside house for household only	Toilet outside for household only	Pit Latrine	Yes	No	No	No	No	No	No	No	Yes	No	2	Yes	No	1	908	1440	3.15836	24	0	0	No	0		0		0		Negative	N/A	N/A
Treatment Arm	2008-09-04	26	F	Married (polygamous)	Yes	Yes	No	N/A	Yes	Business/Self-Employed	2000 - 4999	1	Cement	Cement	Iron Sheets	Yes	Communal water source	Communal toilet	Flush toilet	No	Yes	No	No	No	No	Yes	No	Yes	No	5	Yes	Yes	1	506	9150	3.96142	24	0	0	No	0		1	2010-06-21	1	18	Negative	N/A	N/A
Treatment Arm	2008-09-08	22	F	Married (monogamous)	No	N/A	N/A	N/A	No	None	<2000	3	Earth	Earth	Grass/Makuti	No	Communal water source	Communal toilet	Pit Latrine	Yes	No	No	No	No	No	No	No	No	Yes	5	Yes	Yes	1	350	4430	3.6464	24	0	0	No	0		0		1	3	Negative	N/A	N/A
Treatment Arm	2008-09-08	25	F	Widowed	Yes	Yes	No	N/A	No	None	<2000	3	Earth	Earth	Grass/Makuti	No	Communal water source	Other	Bush	Yes	No	No	No	No	No	No	No	Yes	No	2	Yes	Yes	2	369	750000	5.87506	24	0	0	No	0		1	2008-12-19	0		Negative	N/A	N/A
Treatment Arm	2008-09-11	34	M	Married (monogamous)	Yes	Yes	No	N/A	Yes	Business employed by other	5000 - 9999	1	Cement	Cement	Iron Sheets	No	Communal water source	Communal toilet	Pit Latrine	No	Yes	No	Yes	No	No	Yes	No	Yes	No	1	Yes	Yes	2	430	145000	5.16137	24	0	0	No	0		0		0		Negative	N/A	N/A
Treatment Arm	2008-09-11	50	F	Married (monogamous)	No	N/A	N/A	N/A	Yes	Farmer	2000 - 4999	1	Earth	Earth	Grass/Makuti	No	Well/water outside house for household only	Other	Bush	Yes	No	No	No	No	No	No	No	No	Yes	4	Yes	Yes	1	381	90000	4.95424	24	0	0	No	0		0		0		Negative	N/A	N/A
Treatment Arm	2008-09-18	26	F	Single with steady partner	Yes	Yes	Yes	Yes	Yes	Business/Self-Employed	5000 - 9999	2	Cement	Stone	Iron Sheets	No	Communal water source	Communal toilet	Pit Latrine	No	Yes	No	No	No	No	No	No	Yes	No	2	Yes	Yes	1	800	93600	4.97128	24	0	0	No	0		0		0		Negative	N/A	N/A
Treatment Arm	2008-09-22	28	F	Divorced/Separated	Yes	Yes	No	N/A	Yes	Casual Laborer	5000 - 9999	2	Cement	Stone	Iron Sheets	Yes	Piped Water in the House	Toilet in the house	Pit Latrine	No	Yes	No	No	No	No	No	No	Yes	No	4	Yes	Yes	2	434	65000	4.81291	24	0	0	No	0		1	2010-03-18	0		Negative	N/A	N/A
Non-Treatment Arm	2008-09-22	30	F	Divorced/Separated	No	N/A	N/A	N/A	No	None	<2000	3	Earth	Earth	Grass/Makuti	No	Communal water source	Communal toilet	Pit Latrine	Yes	No	No	No	No	No	No	No	No	Yes	4	Yes	Yes	1	551	33700	4.52763	24	0	0	No	0		0				Negative	N/A	N/A
Treatment Arm			female																																												Negative	N/A	N/A
Non-Treatment Arm	2008-09-24	29	F	Married (polygamous)	No	N/A	N/A	N/A	Yes	Farmer	2000 - 4999	2	Earth	Earth	Iron Sheets	No	Well/water outside house for household only	Toilet outside for household only	Pit Latrine	Yes	No	No	No	No	No	No	No	No	Yes	6	Yes	Yes	1	623	6160	3.78958	24	0	0	No	0		0				Negative	N/A	N/A
Treatment Arm	2008-09-29	34	F	Single with steady partner	Yes	No	N/A	N/A	Yes	Business employed by other	2000 - 4999	2	Earth	Earth	Grass/Makuti	No	Communal water source	Communal toilet	Pit Latrine	Yes	No	No	No	No	No	No	No	No	Yes	2	Yes	Yes	1	364	157000	5.1959	24	0	0	No	0		0		0		Negative	Negative	N/A
Non-Treatment Arm	2008-10-02	26	F	Married (monogamous)	No	N/A	N/A	N/A	Yes	Business/Self-Employed	2000 - 4999	2	Earth	Earth	Grass/Makuti	No	Communal water source	Toilet outside for household only	Pit Latrine	Yes	No	No	No	No	No	Yes	No	No	No	6	Yes	Yes	2	364	92100	4.96426	24	0	0	No	0		0				Negative	N/A	N/A
Treatment Arm	2008-10-06	34	M	Married (monogamous)	Yes	Yes	Yes	No	No	None	<2000	1	Earth	Earth	Grass/Makuti	No	Communal water source	Other	Bush	Yes	No	No	No	No	No	No	No	Yes	No	5	Yes	Yes	1	422	1040	3.01703	24	0	0	No	0		0		0		Negative	N/A	N/A
Non-Treatment Arm	2008-10-06	40	F	Married (polygamous)	Yes	No	N/A	N/A	Yes	Business/Self-Employed	<2000	3	Cement	Stone	Iron Sheets	No	Communal water source	Other	Bush	Yes	No	No	No	No	No	No	No	Yes	No	7	Yes	Yes	2	707	847	2.92788	24	0	0	No	0		0				Negative	N/A	N/A
Non-Treatment Arm	2008-10-07	31	M	Married (monogamous)	Yes	Yes	Yes	Yes	Yes	Business/Self-Employed	>20000	3	Cement	Stone	Iron Sheets	Yes	Communal water source	Toilet in the house	Pit Latrine	No	Yes	No	No	No	No	No	No	Yes	No	2	Yes	Yes	2	413	5600	3.74819	24	0	0	No	0		0				Negative	N/A	N/A
Non-Treatment Arm	2008-10-07	33	F	Widowed	Yes	No	N/A	N/A	Yes	Business employed by other	<2000	2	Earth	Earth	Grass/Makuti	No	Communal water source	Other	Bush	Yes	No	No	No	No	No	No	No	No	Yes	3	Yes	Yes	2	460	34800	4.54158	24	0	0	No	0		1	2009-07-08			Negative	N/A	N/A
Non-Treatment Arm	2008-10-08	26	F	Married (monogamous)	No	N/A	N/A	N/A	No	None	2000 - 4999	4	Cement	Stone	Iron Sheets	No	Piped Water in the House	Toilet outside for household only	Pit Latrine	No	Yes	No	No	No	No	Yes	No	No	No	7	Yes	Yes	2	643	20900	4.32015	24	0	0	No	0		0				Negative	N/A	N/A
Treatment Arm	2008-10-14	25	F	Married (monogamous)	Yes	No	N/A	N/A	No	None	5000 - 9999	2	Earth	Earth	Grass/Makuti	No	Communal water source	Communal toilet	Pit Latrine	Yes	No	No	No	No	No	No	No	No	Yes	4	No	No	2	596	939	2.97267	24	0	0	No	0		0		0		Negative	N/A	N/A
Treatment Arm	2008-10-15	44	F	Widowed	Yes	Yes	No	N/A	Yes	Business/Self-Employed	2000 - 4999	4	Earth	Earth	Iron Sheets	No	Piped Water in the House	Toilet outside for household only	Pit Latrine	No	Yes	No	No	No	No	Yes	No	No	No	3	Yes	Yes	1	687	4190	3.62221	24	0	0	No	0		0		0		Negative	N/A	N/A
Non-Treatment Arm	2008-10-16	34	M	Widowed	Yes	Yes	No	N/A	Yes	Business/Self-Employed	5000 - 9999	3	Earth	Earth	Grass/Makuti	No	Communal water source	Communal toilet	Pit Latrine	Yes	No	No	No	No	No	No	No	Yes	No	5	Yes	Yes	2	408	276000	5.44091	24	0	0	No	0		1	2010-02-23			Negative	N/A	N/A
Treatment Arm	2008-10-16	21	F	Married (monogamous)	No	N/A	N/A	N/A	Yes	Business/Self-Employed	2000 - 4999	2	Earth	Earth	Grass/Makuti	No	Well/water outside house for household only	Communal toilet	Pit Latrine	Yes	No	No	No	No	No	No	No	No	Yes	5	Yes	Yes	1	942	19200	4.2833	24	0	0	No	0		0		1	3	Negative	N/A	N/A
Treatment Arm	2008-10-16	22	F	Married (monogamous)	No	N/A	N/A	N/A	No	None	2000 - 4999	2	Earth	Earth	Grass/Makuti	No	Communal water source	Toilet outside for household only	Pit Latrine	Yes	No	No	No	No	No	Yes	No	No	No	3	Yes	Yes	2	452	304000	5.48287	24	0	0	No	0		0		0		Negative	N/A	N/A
Treatment Arm	2008-10-16	52	F	Widowed	No	N/A	N/A	N/A	Yes	Business/Self-Employed	2000 - 4999	3	Earth	Earth	Grass/Makuti	No	Communal water source	Toilet outside for household only	Pit Latrine	Yes	No	No	No	No	No	No	No	No	Yes	3	Yes	Yes	2	360	13600	4.13354	24	0	0	No	0		0		0		Negative	N/A	N/A
Treatment Arm	2008-10-27	34	F	Divorced/Separated	Yes	Yes	No	N/A	No	None	5000 - 9999	3	Earth	Earth	Grass/Makuti	No	Well/water outside house for household only	Communal toilet	Pit Latrine	Yes	No	No	No	No	No	No	No	Yes	No	5	Yes	Yes	2	357	23300	4.36736	24	0	0	No	0		0		1	6	Negative	N/A	N/A
Treatment Arm	2008-10-28	55	F	Widowed	No	N/A	N/A	N/A	No	None	2000 - 4999	3	Earth	Earth	Grass/Makuti	No	Communal water source	Communal toilet	Pit Latrine	Yes	No	No	No	No	No	No	No	No	Yes	5	Yes	Yes	1	355	10700	4.02938	24	0	0	No	0		0		0		Negative	N/A	N/A
Non-Treatment Arm	2008-10-28	32	F	Married (polygamous)	Yes	No	N/A	N/A	Yes	Business employed by other	2000 - 4999	3	Earth	Stone	Grass/Makuti	No	Communal water source	Toilet outside for household only	Pit Latrine	No	Yes	No	No	No	No	No	No	No	Yes	6	Yes	Yes	2	465	51700	4.71349	24	0	0	No	0		0				Negative	N/A	N/A
Treatment Arm	2008-10-28	26	F	Married (monogamous)	No	N/A	N/A	N/A	No	None	2000 - 4999	2	Earth	Earth	Grass/Makuti	No	Communal water source	Other	Bush	Yes	No	No	No	No	No	Yes	No	Yes	No	5	Yes	Yes	1	384	1840	3.26482	24	0	0	No	0		0		0		Negative	N/A	N/A
Non-Treatment Arm	2008-10-29	21	F	Married (monogamous)	No	N/A	N/A	N/A	Yes	Business/Self-Employed	<2000	3	Earth	Earth	Grass/Makuti	No	Communal water source	Communal toilet	Pit Latrine	Yes	No	No	No	No	No	No	No	Yes	No	2	Yes	Yes	1	854	472	2.67394	24	0	0	No	0		0				Negative	N/A	N/A
Non-Treatment Arm	2008-11-10	35	F	Married (monogamous)	Yes	Yes	Yes	N/A	Yes	Business/Self-Employed	5000 - 9999	2	Cement	Stone	Iron Sheets	Yes	Piped Water in the House	Toilet in the house	Flush toilet	No	Yes	Yes	Yes	No	Yes	Yes	Yes	Yes	No	6	Yes	Yes	1	947	842	2.92531	24	0	0	No	0		0				Negative	N/A	N/A
Non-Treatment Arm	2008-11-17	30	F	Married (monogamous)	Yes	No	N/A	N/A	Yes	Business/Self-Employed	<2000	4	Earth	Stone	Grass/Makuti	No	Communal water source	Toilet outside for household only	Pit Latrine	Yes	No	No	No	No	No	Yes	No	No	No	6	Yes	Yes	2	443	17300	4.23805	24	0	0	No	0		0				Negative	N/A	N/A
Non-Treatment Arm	2008-11-18	20	F	Single without steady partner	Yes	No	N/A	N/A	Yes	Business/Self-Employed	<2000	3	Earth	Earth	Grass/Makuti	No	Communal water source	Communal toilet	Pit Latrine	Yes	No	No	No	No	No	Yes	No	No	No	7	Yes	Yes	1	563	156000	5.19312	24	0	0	No	0		0				Negative	N/A	N/A
Non-Treatment Arm	2008-11-18	21	F	Married (monogamous)	No	N/A	N/A	N/A	No	None	<2000	3	Earth	Earth	Grass/Makuti	No	Communal water source	Communal toilet	Pit Latrine	Yes	No	No	No	No	No	No	No	No	Yes	3	Yes	Yes	1	586	108000	5.03342	24	0	0	No	0		0				Negative	N/A	N/A
Non-Treatment Arm	2008-11-20	19	F	Divorced/Separated	Yes	No	N/A	N/A	Yes	Business/Self-Employed	<2000	3	Earth	Earth	Grass/Makuti	No	Communal water source	Toilet outside for household only	Pit Latrine	Yes	No	No	No	No	No	Yes	No	Yes	No	4	Yes	Yes	1	684	1580	3.19866	24	0	0	No	0		0				Negative	N/A	N/A
Treatment Arm	2008-11-24	21	F	Single without steady partner	No	N/A	N/A	N/A	Yes	Business employed by other	2000 - 4999	1	Cement	Earth	Grass/Makuti	No	Communal water source	Communal toilet	Pit Latrine	Yes	Yes	No	No	No	No	No	No	Yes	No	2	Yes	Yes	2	429	5970	3.77597	24	0	0	No	0		1	2009-05-19	1	3	Negative	N/A	N/A
Non-Treatment Arm	2008-11-27	35	F	Widowed	No	N/A	N/A	N/A	No	None	<2000	2	Earth	Earth	Grass/Makuti	No	Communal water source	Other	Pit Latrine	Yes	No	No	No	No	No	No	No	No	Yes	2	Yes	Yes	2	398	584000	5.76641	24	0	0	No	0		0				Negative	N/A	N/A
Non-Treatment Arm	2008-11-27	37	F	Married (monogamous)	Yes	Yes	Yes	N/A	No	None	5000 - 9999	2	Earth	Earth	Grass/Makuti	No	Communal water source	Toilet outside for household only	Pit Latrine	Yes	No	No	No	No	No	Yes	No	Yes	No	5	Yes	Yes	2	423	40300	4.60531	24	0	0	No	0		0				Negative	N/A	N/A
Treatment Arm	2008-12-03	39	M	Married (polygamous)	Yes	No	N/A	No	Yes	Business/Self-Employed	5000 - 9999	6	Cement	Stone	Iron Sheets	No	Piped Water in the House	Toilet in the house	Pit Latrine	Yes	No	No	No	No	No	Yes	No	No	No	6	Yes	Yes	1	369	27600	4.44091	24	0	0	No	0		0		0		Negative	N/A	N/A
Non-Treatment Arm	2008-12-10	35	M	Married (monogamous)	Yes	Yes	Yes	No	Yes	Business/Self-Employed	5000 - 9999	3	Cement	Stone	Iron Sheets	No	Piped Water in the House	Toilet in the house	Pit Latrine	No	Yes	No	No	No	No	Yes	No	No	No	4	Yes	Yes	1	440	147000	5.16732	24	0	0	No	0		1	2010-03-08			Negative	N/A	N/A
Non-Treatment Arm			male																																												Negative	N/A	N/A
Treatment Arm	2008-12-09	30	F	Divorced/Separated	No	N/A	N/A	N/A	Yes	Business employed by other	2000 - 4999	1	Cement	Cement	Iron Sheets	No	Well/water outside house for household only	Toilet in the house	Pit Latrine	No	Yes	No	No	No	No	No	No	Yes	No	1	Yes	No	1	534	2700	3.43136	24	0	0	No	0		0		0		Negative	N/A	N/A
Treatment Arm	2008-12-16	30	M	Single without steady partner	Yes	Yes	No	N/A	Yes	Casual Laborer	5000 - 9999	3	Cement	Stone	Iron Sheets	No	Piped Water in the House	Toilet in the house	Pit Latrine	No	No	No	Yes	No	No	No	No	Yes	No	2	Yes	Yes	1	849	9730	3.98811	24	0	0	No	0		0		0		Negative	N/A	N/A
Non-Treatment Arm	2008-12-16	28	F	Divorced/Separated	Yes	No	N/A	N/A	No	None	<2000	2	Earth	Earth	Grass/Makuti	No	Communal water source	Communal toilet	Pit Latrine	Yes	No	No	No	No	No	No	No	No	Yes	5	Yes	Yes	2	417	2270	3.35603	24	0	0	No	0		0				Negative	N/A	N/A
Non-Treatment Arm	2008-12-17	22	F	Divorced/Separated	No	N/A	N/A	N/A	Yes	Business/Self-Employed	2000 - 4999	2	Earth	Earth	Grass/Makuti	No	Communal water source	Communal toilet	Pit Latrine	Yes	No	No	No	No	No	Yes	No	No	No	3	Yes	Yes	2	500	103000	5.01284	24	0	0	No	0		0				Negative	N/A	N/A
Treatment Arm	2009-01-06	29	F	Married (monogamous)	Yes	No	N/A	N/A	No	None	<2000	3	Earth	Earth	Grass/Makuti	No	Communal water source	Communal toilet	Pit Latrine	Yes	No	No	No	No	No	No	No	Yes	No	5	Yes	Yes	1	476	1420	3.15229	24	0	0	No	0		1	2009-10-13	0		Negative	N/A	N/A
Treatment Arm	2009-01-08	28	F	Divorced/Separated	Yes	Yes	No	N/A	No	None	5000 - 9999	4	Cement	Stone	Iron Sheets	No	Communal water source	Toilet outside for household only	Pit Latrine	No	Yes	No	No	No	No	No	No	Yes	No	1	Yes	Yes	1	740	614	2.78817	24	0	0	No	0		0		0		Negative	N/A	N/A
Treatment Arm	2009-01-12	30	F	Widowed	Yes	No	N/A	N/A	No	None	2000 - 4999	4	Earth	Earth	Grass/Makuti	No	Communal water source	Communal toilet	Pit Latrine	Yes	No	No	No	No	No	No	No	Yes	No	5	Yes	Yes	2	413	16200	4.20952	24	0	0	No	0		0		0		Negative	N/A	N/A
Non-Treatment Arm	2009-01-14	24	M	Married (monogamous)	Yes	No	N/A	N/A	Yes	Casual Laborer	5000 - 9999	3	Earth	Earth	Grass/Makuti	No	Communal water source	Communal toilet	Pit Latrine	No	Yes	No	No	No	No	No	No	Yes	No	2	Yes	Yes	2	546	750000	5.87506	24	0	0	No	0		1	2010-08-09			Negative	N/A	N/A
Treatment Arm	2009-01-14	19	F	Single with steady partner	Yes	Yes	Yes	No	No	None	10000 - 20000	3	Cement	Stone	Iron Sheets	No	Communal water source	Communal toilet	Pit Latrine	Yes	No	No	No	No	No	Yes	No	No	No	2	Yes	Yes	1	391	200	2.30103	24	0	0	No	0		0		0		Negative	N/A	N/A
Non-Treatment Arm	2009-01-15	36	M	Married (polygamous)	No	N/A	N/A	N/A	Yes	Casual Laborer	2000 - 4999	1	Cement	Stone	Iron Sheets	Yes	Well/water outside house for household only	Toilet outside for household only	Pit Latrine	No	Yes	No	Yes	No	No	No	No	No	Yes	1	Yes	Yes	1	833	4980	3.69723	24	0	0	No	0		0				Negative	N/A	N/A
Non-Treatment Arm	2009-01-20	21	F	Married (monogamous)	Yes	Yes	Yes	No	No	None	10000 - 20000	2	Earth	Earth	Iron Sheets	No	Communal water source	Communal toilet	Pit Latrine	Yes	No	No	No	No	No	No	No	Yes	No	4	Yes	Yes	1	785	12600	4.10037	24	0	0	No	0		0				Negative	N/A	N/A
Non-Treatment Arm	2009-01-21	20	F	Divorced/Separated	Yes	No	N/A	N/A	Yes	Business employed by other	2000 - 4999	2	Earth	Earth	Grass/Makuti	No	Communal water source	Communal toilet	Pit Latrine	Yes	No	No	No	No	No	No	No	Yes	No	2	Yes	Yes	1	972	4350	3.63849	24	0	0	No	0		0				Negative	N/A	N/A
Non-Treatment Arm	2009-02-03	23	F	Divorced/Separated	No	N/A	N/A	N/A	Yes	Business/Self-Employed	<2000	2	Earth	Earth	Grass/Makuti	No	Communal water source	Communal toilet	Pit Latrine	Yes	No	No	No	No	No	No	No	Yes	No	2	Yes	Yes	1	538	750000	5.87506	24	0	0	No	0		1	2011-02-10			Negative	N/A	N/A
Non-Treatment Arm	2009-02-03	45	F	Married (monogamous)	No	N/A	N/A	N/A	No	None	5000 - 9999	2	Earth	Earth	Grass/Makuti	No	Communal water source	Communal toilet	Pit Latrine	Yes	No	No	No	No	No	No	No	No	Yes	8	Yes	Yes	1	457	14000	4.14613	24	0	0	No	0		0				Negative	N/A	N/A
Non-Treatment Arm	2009-02-17	21	F	Married (polygamous)	Yes	No	N/A	N/A	No	None	5000 - 9999	2	Earth	Earth	Grass/Makuti	No	Communal water source	Communal toilet	Pit Latrine	Yes	No	No	No	No	No	No	No	Yes	No	4	Yes	Yes	1	543	24100	4.38202	24	0	0	No	0		0				Negative	N/A	N/A
Treatment Arm	2009-02-19	28	F	Widowed	Yes	Yes	Yes	Yes	Yes	Professional e.g. teacher;lawyer	10000 - 20000	2	Cement	Stone	Iron Sheets	Yes	Piped Water in the House	Toilet in the house	Pit Latrine	No	No	Yes	No	No	No	No	No	Yes	No	1	Yes	No	1	461	11100	4.04532	24	0	0	No	0		0		0		Negative	N/A	N/A
Treatment Arm	2009-02-23	35	F	Widowed	No	N/A	N/A	N/A	No	None	<2000	3	Earth	Earth	Grass/Makuti	No	Communal water source	Communal toilet	Pit Latrine	Yes	No	No	No	No	No	No	No	Yes	No	6	Yes	Yes	2	442	44300	4.6464	24	0	0	No	0		1	2009-09-29	1	3	Negative	N/A	N/A
Non-Treatment Arm	2009-02-23	30	F	Married (polygamous)	No	N/A	N/A	N/A	No	None	2000 - 4999	3	Cement	Stone	Iron Sheets	No	Communal water source	Communal toilet	Pit Latrine	Yes	No	No	No	No	No	No	No	No	Yes	9	Yes	No	1	453	8560	3.93247	24	0	0	No	0		0				Negative	N/A	N/A
Treatment Arm	2009-02-23	26	F	Widowed	No	N/A	N/A	N/A	No	None	2000 - 4999	3	Earth	Earth	Grass/Makuti	No	Communal water source	Communal toilet	Pit Latrine	Yes	No	No	No	No	No	No	No	No	Yes	4	No	No	1	578	62500	4.79588	24	0	0	No	0		0		1	6	Negative	N/A	N/A
Non-Treatment Arm	2009-02-25	36	F	Married (monogamous)	Yes	No	N/A	N/A	No	None	5000 - 9999	4	Cement	Stone	Iron Sheets	No	Piped Water in the House	Toilet outside for household only	Pit Latrine	Yes	No	No	No	No	No	No	No	Yes	No	6	Yes	Yes	2	369	23300	4.36736	24	0	0	No	0		0				Negative	N/A	N/A
Non-Treatment Arm	2009-02-25	26	F	Divorced/Separated	Yes	No	N/A	N/A	No	None	<2000	2	Earth	Earth	Grass/Makuti	No	Communal water source	Communal toilet	Pit Latrine	Yes	No	No	No	No	No	No	No	No	Yes	6	Yes	Yes	1	534	28900	4.4609	24	0	0	No	0		0				Negative	N/A	N/A
Non-Treatment Arm	2009-02-25	33	F	Married (monogamous)	Yes	No	N/A	N/A	No	None	<2000	3	Earth	Earth	Grass/Makuti	No	Communal water source	Toilet outside for household only	Pit Latrine	Yes	No	No	No	No	No	No	No	No	Yes	4	Yes	Yes	1	461	13200	4.12057	24	0	0	No	0		0					N/A	N/A
Treatment Arm	2009-02-26	43	F	Married (polygamous)	No	N/A	N/A	N/A	Yes	Business/Self-Employed	2000 - 4999	2	Earth	Earth	Grass/Makuti	No	Well/water outside house for household only	Toilet outside for household only	Pit Latrine	Yes	No	No	No	No	No	No	No	No	Yes	3	Yes	Yes	1	416	231000	5.36361	24	0	0	No	0		1	2010-02-25	0		Negative	N/A	N/A
Treatment Arm	2009-03-03	29	F	Divorced/Separated	No	N/A	N/A	N/A	Yes	Business/Self-Employed	2000 - 4999	2	Earth	Earth	Grass/Makuti	No	Communal water source	Communal toilet	Pit Latrine	Yes	No	No	No	No	No	Yes	No	No	No	4	Yes	Yes	1	500	397000	5.59879	24	0	0	No	0		1	2010-01-11	1	6	Negative		N/A
Non-Treatment Arm	2009-03-05	27	F	Widowed	Yes	No	N/A	N/A	Yes	Business/Self-Employed	2000 - 4999	2	Earth	Earth	Iron Sheets	No	Communal water source	Communal toilet	Pit Latrine	Yes	No	No	No	No	No	No	No	Yes	No	3	Yes	Yes	1	352	16800	4.22531	24	0	0	No	0		1	2010-10-05			Negative	N/A	N/A
Non-Treatment Arm	2009-03-18	22	F	Married (polygamous)	Yes	No	N/A	N/A	Yes	Business/Self-Employed	2000 - 4999	1	Cement	Earth	Iron Sheets	No	Communal water source	Toilet outside for household only	Pit Latrine	No	Yes	No	No	No	No	No	No	No	Yes	3	Yes	Yes	1	523	2110	3.32428	24	0	0	No	0		0				Negative	N/A	N/A
Non-Treatment Arm	2009-03-30	28	F	Divorced/Separated	Yes	Yes	No	N/A	Yes	Business/Self-Employed	2000 - 4999	2	Earth	Earth	Grass/Makuti	No	Communal water source	Other	Bush	Yes	Yes	No	No	No	No	No	No	Yes	No	2	Yes	Yes	1	410	473000	5.67486	24	0	0	No	0		0				Negative	N/A	N/A
Treatment Arm	2009-04-07	46	F	Married (monogamous)	No	N/A	N/A	N/A	No	None	<2000	3	Earth	Earth	Grass/Makuti	No	Communal water source	Communal toilet	Pit Latrine	Yes	No	No	No	No	No	No	No	No	Yes	7	Yes	Yes	2	352	31800	4.50243	24	0	0	No	0		0		0		Negative	N/A	N/A
Non-Treatment Arm	2009-04-08	21	F	Married (monogamous)	Yes	Yes	No	N/A	Yes	Casual Laborer	5000 - 9999	2	Earth	Earth	Grass/Makuti	No	Communal water source	Communal toilet	Pit Latrine	Yes	No	No	No	No	No	No	No	Yes	No	2	Yes	Yes	1	884	4820	3.68305	24	0	0	No	0		0				Negative	N/A	N/A
Treatment Arm	2009-04-16	39	F	Married (monogamous)	Yes	Yes	N/A	N/A	Yes	Farmer	2000 - 4999	2	Earth	Earth	Grass/Makuti	No	Communal water source	Toilet outside for household only	Pit Latrine	Yes	No	No	No	No	No	Yes	No	No	No	3	Yes	Yes	1	960	9200	3.96379	24	0	0	No	0		0		0		Negative		N/A
Non-Treatment Arm	2009-04-22	50	M	Married (monogamous)	Yes	Yes	No	Yes	No	None	>20000	3	Cement	Stone	Iron Sheets	No	Well/water outside house for household only	Toilet outside for household only	Pit Latrine	Yes	No	No	No	No	Yes	Yes	No	Yes	No	8	Yes	Yes	1	576	16600	4.22011	24	0	0	No	0		0				Negative	N/A	N/A
Treatment Arm	2009-05-11	26	F	Married (monogamous)	Yes	No	N/A	N/A	Yes	Business/Self-Employed	<2000	2	Earth	Earth	Grass/Makuti	No	Communal water source	Communal toilet	Pit Latrine	Yes	No	No	No	No	No	No	No	Yes	No	5	Yes	No	2	364	109000	5.03743	24	0	0	No	0		1	2010-09-16	0		Negative	N/A	N/A
Non-Treatment Arm	2009-05-14	29	F	Married (monogamous)	No	N/A	N/A	N/A	Yes	Business/Self-Employed	2000 - 4999	2	Earth	Earth	Grass/Makuti	No	Communal water source	Communal toilet	Pit Latrine	Yes	No	No	No	No	No	No	No	Yes	No	7	Yes	Yes	1	389	67600	4.82995	24	0	0	No	0		0				Negative		N/A
Non-Treatment Arm	2009-06-04	36	M	Married (monogamous)	Yes	Yes	No	N/A	Yes	Business/Self-Employed	2000 - 4999	3	Earth	Earth	Grass/Makuti	No	Communal water source	Communal toilet	Pit Latrine	Yes	No	No	No	No	No	No	No	Yes	No	3	Yes	Yes	1	480	3650	3.56229	24	0	0	No	0		0				Negative	N/A	N/A
Non-Treatment Arm	2009-03-16	32	F	Married (monogamous)	No	N/A	N/A	N/A	Yes	Business/Self-Employed	<2000	3	Earth	Earth	Grass/Makuti	No	Communal water source	Communal toilet	Pit Latrine	Yes	No	No	No	No	No	No	No	No	Yes	7	Yes	No	1	422	10700	4.02938	24	0	0	No	0		0				Negative	N/A	N/A
Treatment Arm	2009-03-16	36	F	Married (polygamous)	Yes	No	N/A	N/A	Yes	Casual Laborer	2000 - 4999	1	Earth	Earth	Grass/Makuti	No	Communal water source	Other	Bush	Yes	No	No	No	No	No	Yes	No	No	No	3	Yes	Yes	2	350	87100	4.94002	24	0	0	No	0		0		0		Negative	N/A	N/A
Non-Treatment Arm	2009-03-16	31	F	Married (monogamous)	Yes	Yes	No	N/A	Yes	Casual Laborer	2000 - 4999	1	Cement	Stone	Iron Sheets	Yes	Communal water source	Toilet in the house	Pit Latrine	No	Yes	No	Yes	No	No	No	No	Yes	No	6	Yes	No	1	885	74300	4.87099	24	0	0	No	0		0				Negative	N/A	N/A
Treatment Arm	2008-02-27	30	M	Married (monogamous)	Yes	Yes	No	No	Yes	Business employed by other	2000 - 4999	1	Earth	Earth	Iron Sheets	No	Well/water outside house for household only	Other	Bush	Yes	No	No	No	No	No	Yes	No	Yes	No	6	Yes	Yes	2	588	108000	5.03342	24	0	0	No	0		0		0		Negative	Negative	N/A
Treatment Arm	2008-02-27	38	F	Widowed	Yes	Yes	Yes	Yes	Yes	Professional e.g. teacher;lawyer	10000 - 20000	3	Cement	Cement	Iron Sheets	No	Piped Water in the House	Toilet outside for household only	Pit Latrine	No	Yes	Yes	No	No	No	Yes	No	Yes	No	4	Yes	Yes	1	845	4190	3.62221	24	0	0	No	0		0		0		Negative	Negative	N/A
Non-Treatment Arm	2008-02-28	27	F	Married (monogamous)	Yes	No	N/A	N/A	Yes	Business/Self-Employed	<2000	2	Earth	Earth	Iron Sheets	No	Piped Water in the House	Toilet outside for household only	Pit Latrine	No	Yes	No	Yes	No	Yes	Yes	No	Yes	No	5	Yes	Yes	1	373	87100	4.94002	24	0	0	No	0		0				Negative	Negative	N/A
Non-Treatment Arm	2008-03-03	28	F	Married (monogamous)	Yes	Yes	No	N/A	Yes	Business/Self-Employed	<2000	3	Cement	Cement	Iron Sheets	Yes	Well/water outside house for household only	Toilet in the house	Flush toilet	Yes	Yes	No	No	No	No	Yes	No	No	No	6	Yes	Yes	2	598	2300	3.36173	24	0	0	No	0		0				Negative	Negative	N/A
Non-Treatment Arm	2008-03-03	30	F	Divorced/Separated	Yes	Yes	Yes	Yes	No	None	<2000	1	Cement	Cement	Iron Sheets	No	Well/water outside house for household only	Toilet outside for household only	Pit Latrine	No	Yes	No	Yes	No	No	Yes	No	Yes	No	1	Yes	Yes	2	308	40700	4.60959	24	0	0	No	0		1	2009-01-07			Negative	Negative	N/A
Treatment Arm	2008-03-04	45	F	Widowed	Yes	No	N/A	N/A	Yes	Casual Laborer	5000 - 9999	2	Cement	Cement	Iron Sheets	No	Well/water outside house for household only	Toilet outside for household only	Pit Latrine	Yes	Yes	No	No	No	No	Yes	No	No	No	9	Yes	Yes	2	556	5780	3.76193	24	0	0	No	0		0		0		Negative	Negative	N/A
Non-Treatment Arm	2008-03-05	43	M	Married (monogamous)	Yes	Yes	Yes	Yes	Yes	Business employed by other	<2000	2	Cement	Cement	Iron Sheets	Yes	Well/water outside house for household only	Toilet outside for household only	Pit Latrine	No	Yes	Yes	Yes	No	Yes	Yes	No	Yes	No	3	Yes	Yes	2	298	411000	5.61384	24	0	0	No	0		0				Negative	Negative	N/A
Treatment Arm	2008-03-05	28	F	Married (monogamous)	Yes	Yes	Yes	Yes	Yes	Business employed by other	2000 - 4999	1	Cement	Cement	Iron Sheets	No	Well/water outside house for household only	Toilet outside for household only	Pit Latrine	No	Yes	No	No	No	No	Yes	No	No	No	4	Yes	Yes	2	279	117000	5.06819	24	0	0	No	0		1	2009-01-06	0		Negative	Negative	N/A
Non-Treatment Arm	2008-03-05	27	F	Divorced/Separated	Yes	Yes	N/A	N/A	Yes	Business employed by other	<2000	8	Cement	Cement	Iron Sheets	Yes	Well/water outside house for household only	Toilet in the house	Flush toilet	No	Yes	No	No	No	Yes	Yes	No	No	No	3	Yes	Yes	2	345	9240	3.96567	24	0	0	No	0		1	2008-04-24			Positive	Negative	N/A
Treatment Arm	2008-03-05	55	F	Married (polygamous)	Yes	No	N/A	N/A	Yes	Business/Self-Employed	<2000	3	Earth	Earth	Iron Sheets	No	Environmental water source	Toilet outside for household only	Pit Latrine	Yes	Yes	No	No	No	No	Yes	No	No	No	4	Yes	Yes	1	390	20300	4.3075	24	0	0	No	0		0		0		Negative	Negative	N/A
Treatment Arm	2008-03-05	28	F	Single with steady partner	Yes	Yes	N/A	N/A	Yes	Casual Laborer	2000 - 4999	14	Cement	Cement	Iron Sheets	Yes	Piped Water in the House	Toilet in the house	Flush toilet	No	Yes	Yes	No	No	Yes	Yes	Yes	Yes	No	1	Yes	Yes	1	729	24200	4.38382	24	0	0	No	0		0		1	9	Negative	N/A	N/A
Non-Treatment Arm	2008-03-06	38	F	Widowed	Yes	Yes	No	N/A	Yes	Business/Self-Employed	<2000	4	Cement	Cement	Iron Sheets	No	Well/water outside house for household only	Toilet outside for household only	Pit Latrine	Yes	No	No	No	No	No	Yes	No	No	No	6	Yes	Yes	2	455	117000	5.06819	24	0	0	No	0		0				Negative	Negative	N/A
Non-Treatment Arm	2008-03-06	33	F	Married (monogamous)	Yes	Yes	Yes	N/A	Yes	Business/Self-Employed	<2000	3	Cement	Cement	Iron Sheets	Yes	Well/water outside house for household only	Toilet outside for household only	Pit Latrine	No	Yes	No	Yes	No	Yes	Yes	No	Yes	No	5	Yes	Yes	1	729	2300	3.36173	24	0	0	No	0		0				Negative	N/A	N/A
Treatment Arm	2008-03-12	27	F	Single with no partner	Yes	No	N/A	N/A	No	None	2000 - 4999	1	Cement	Cement	Iron Sheets	No	Well/water outside house for household only	Toilet outside for household only	Pit Latrine	No	Yes	No	No	No	No	No	No	No	Yes	3	Yes	Yes	2	563	46900	4.67117	24	0	0	No	0		0		0		Negative	Negative	N/A
Treatment Arm	2008-03-12	33	F	Married (monogamous)	No	N/A	N/A	N/A	Yes	Business/Self-Employed	<2000	3	Cement	Cement	Iron Sheets	No	Well/water outside house for household only	Toilet outside for household only	Pit Latrine	Yes	Yes	No	No	No	Yes	Yes	No	Yes	No	5	Yes	Yes	1	495	208000	5.31806	21	1	0	No	0		0		0		Negative	Negative	N/A
Non-Treatment Arm	2008-03-17	75	M	Widowed	Yes	No	N/A	N/A	No	None	2000 - 4999	1	Earth	Earth	Iron Sheets	No	Environmental water source	Toilet outside for household only	Pit Latrine	Yes	No	No	No	No	No	Yes	No	No	No	5	Yes	Yes	2	643	85700	4.93298	24	0	0	No	0		0				Negative	Negative	N/A
Treatment Arm	2008-03-18	42	M	Widowed	Yes	Yes	Yes	Yes	Yes	Business/Self-Employed	10000 - 20000	3	Cement	Cement	Iron Sheets	No	Well/water outside house for household only	Toilet outside for household only	Pit Latrine	Yes	Yes	No	No	No	No	Yes	No	No	No	2	Yes	Yes	2	324	17800	4.25042	24	0	0	No	0		0		0		Negative	Negative	N/A
Treatment Arm	2008-03-10	27	F	Single with steady partner	Yes	Yes	N/A	N/A	Yes	Business employed by other	2000 - 4999	4	Cement	Cement	Iron Sheets	Yes	Well/water outside house for household only	Toilet outside for household only	Pit Latrine	No	Yes	No	Yes	No	Yes	Yes	No	Yes	No	5	Yes	Yes	2	514	593	2.77305	24	0	0	No	0		0		0		Negative	Negative	N/A
Non-Treatment Arm	2008-03-10	25	F	Married (monogamous)	Yes	Yes	No	N/A	No	None	2000 - 4999	2	Earth	Earth	Iron Sheets	No	Environmental water source	Toilet outside for household only	Pit Latrine	Yes	Yes	No	No	No	Yes	Yes	No	Yes	No	6	Yes	Yes	1	807	1180	3.07188	24	0	0	No	0		0				Negative	Negative	N/A
Non-Treatment Arm	2008-03-10	41	F	Married (monogamous)	Yes	Yes	Yes	N/A	Yes	Casual Laborer	<2000	4	Cement	Cement	Iron Sheets	Yes	Well/water outside house for household only	Toilet outside for household only	Pit Latrine	No	Yes	No	Yes	No	Yes	Yes	No	Yes	No	3	Yes	Yes	2	507	80200	4.90417	24	0	0	No	0		0				Negative	Negative	N/A
Treatment Arm	2008-03-10	40	F	Widowed	Yes	Yes	No	N/A	Yes	Business/Self-Employed	<2000	3	Cement	Cement	Iron Sheets	No	Environmental water source	Toilet outside for household only	Pit Latrine	Yes	No	No	No	No	No	Yes	No	No	No	5	Yes	Yes	2	474	12000	4.07918	24	0	0	No	0		0		0		Negative	Negative	N/A
Treatment Arm	2008-03-11	32	F	Married (polygamous)	Yes	No	N/A	N/A	Yes	Business/Self-Employed	<2000	4	Cement	Cement	Iron Sheets	No	Environmental water source	Toilet outside for household only	Pit Latrine	Yes	Yes	No	No	No	Yes	Yes	No	No	No	2	Yes	Yes	1	532	1130	3.05308	24	0	0	No	0		0		0		Negative	Negative	N/A
Non-Treatment Arm	2008-03-11	28	F	Married (monogamous)	Yes	Yes	N/A	N/A	No	None	2000 - 4999	2	Earth	Earth	Iron Sheets	No	Well/water outside house for household only	Toilet outside for household only	Pit Latrine	Yes	No	No	No	No	No	Yes	No	No	No	6	Yes	Yes	2	373	29300	4.46687	24	0	0	No	0		1	2009-03-30			Positive	Positive	3
Treatment Arm	2008-03-11	24	F	Married (polygamous)	Yes	No	N/A	N/A	Yes	Casual Laborer	2000 - 4999	2	Cement	Cement	Iron Sheets	No	Well/water outside house for household only	Toilet outside for household only	Pit Latrine	No	Yes	No	Yes	No	No	Yes	No	No	No	2	Yes	Yes	2	915	7450	3.87216	24	0	0	No	0		0		0		Negative	Negative	N/A
Treatment Arm	2008-03-18	24	F	Single with no partner	Yes	Yes	No	No	Yes	Business/Self-Employed	2000 - 4999	1	Cement	Cement	Iron Sheets	No	Well/water outside house for household only	Toilet outside for household only	Pit Latrine	No	Yes	No	No	No	No	Yes	No	No	No	6	Yes	Yes	1	892	200	2.30103	24	0	0	No	0		0		0		Negative	Negative	N/A
Treatment Arm	2008-03-19	31	F	Married (monogamous)	Yes	Yes	Yes	N/A	Yes	Business/Self-Employed	5000 - 9999	2	Cement	Cement	Iron Sheets	Yes	Well/water outside house for household only	Toilet outside for household only	Pit Latrine	No	Yes	No	Yes	No	Yes	Yes	No	Yes	No	5	Yes	Yes	1	474	33400	4.52375	24	0	0	No	0		0		0		Negative	Negative	N/A
Non-Treatment Arm	2008-03-25	52	M	Married (polygamous)	Yes	No	N/A	No	Yes	Casual Laborer	10000 - 20000	2	Cement	Cement	Iron Sheets	No	Well/water outside house for household only	Toilet outside for household only	Pit Latrine	No	Yes	No	No	No	No	Yes	No	Yes	No	5	Yes	Yes	1	519	2760	3.44091	24	0	0	No	0		0				Negative	Negative	N/A
Non-Treatment Arm	2008-03-25	46	F	Widowed	Yes	No	N/A	N/A	Yes	Business/Self-Employed	2000 - 4999	3	Earth	Earth	Iron Sheets	No	Well/water outside house for household only	Toilet outside for household only	Pit Latrine	Yes	Yes	No	No	No	No	Yes	No	No	No	3	Yes	Yes	2	443	750000	5.87506	24	0	0	No	0		0				Negative	Negative	N/A
Treatment Arm	2008-03-25	43	F	Married (polygamous)	Yes	No	N/A	N/A	No	None	2000 - 4999	3	Cement	Cement	Iron Sheets	No	Well/water outside house for household only	Toilet outside for household only	Pit Latrine	Yes	Yes	No	No	No	No	Yes	No	No	No	5	Yes	Yes	2	443	13200	4.12057	24	0	0	No	0		0		0		Negative	Negative	N/A
Non-Treatment Arm	2008-03-25	32	F	Married (monogamous)	Yes	Yes	No	No	Yes	Casual Laborer	<2000	1	Cement	Cement	Iron Sheets	No	Well/water outside house for household only	Toilet outside for household only	Pit Latrine	No	Yes	No	Yes	No	No	No	No	No	Yes	6	Yes	Yes	2	732	13300	4.12385	24	0	0	No	0		0				Negative	Negative	N/A
Treatment Arm	2008-03-27	28	F	Married (monogamous)	Yes	Yes	No	No	Yes	Business/Self-Employed	2000 - 4999	2	Cement	Cement	Iron Sheets	Yes	Well/water outside house for household only	Toilet outside for household only	Pit Latrine	No	Yes	No	Yes	No	Yes	Yes	No	Yes	No	7	Yes	Yes	1	1073	200	2.30103	24	0	0	No	0		0		0		Negative	Negative	N/A
Treatment Arm	2008-03-31	45	M	Married (monogamous)	Yes	Yes	No	N/A	Yes	Casual Laborer	2000 - 4999	4	Earth	Earth	Iron Sheets	No	Environmental water source	Toilet outside for household only	Pit Latrine	Yes	No	No	No	No	No	Yes	No	No	No	5	Yes	Yes	2	412	134000	5.1271	24	0	0	No	0		1	2009-01-15	0		Negative	Negative	N/A
Non-Treatment Arm	2008-04-01	58	M	Divorced/Separated	Yes	Yes	Yes	No	Yes	Casual Laborer	2000 - 4999	3	Cement	Cement	Iron Sheets	No	Well/water outside house for household only	Toilet outside for household only	Pit Latrine	Yes	Yes	No	No	No	No	Yes	No	No	No	3	Yes	Yes	1	374	34400	4.53656	24	0	0	No	0		1	2008-09-02			Negative	N/A	N/A
Treatment Arm	2008-04-02	37	F	Divorced/Separated	Yes	Yes	No	No	Yes	Business/Self-Employed	10000 - 20000	3	Cement	Cement	Iron Sheets	Yes	Piped Water in the House	Toilet in the house	Flush toilet	No	Yes	No	No	No	Yes	Yes	No	Yes	No	4	Yes	Yes	1	542	168000	5.22531	24	0	0	No	0		0		0		Negative	Negative	N/A
Non-Treatment Arm	2008-04-03	30	M	Widowed	Yes	Yes	N/A	N/A	Yes	Business employed by other	2000 - 4999	2	Earth	Cement	Iron Sheets	No	Well/water outside house for household only	Toilet outside for household only	Pit Latrine	Yes	No	No	No	No	No	Yes	No	No	No	1	Yes	Yes	1	522	131000	5.11727	24	0	0	No	0		0				Negative	Negative	N/A
Treatment Arm	2008-04-07	51	F	Widowed	No	N/A	N/A	N/A	No	None	2000 - 4999	3	Earth	Iron Sheets	Iron Sheets	No	Environmental water source	Toilet outside for household only	Pit Latrine	Yes	Yes	No	No	No	No	Yes	No	No	No	5	Yes	Yes	2	531	150000	5.17609	24	0	0	No	0		1	2009-01-27	0		Negative	Negative	N/A
Treatment Arm	2008-04-07	31	F	Married (polygamous)	Yes	Yes	Yes	No	Yes	Business/Self-Employed	10000 - 20000	3	Cement	Cement	Iron Sheets	Yes	Well/water outside house for household only	Toilet in the house	Flush toilet	No	Yes	No	Yes	No	Yes	Yes	No	Yes	No	8	Yes	Yes	1	603	9170	3.96237	24	0	0	No	0		0		0		Negative	Negative	N/A
Non-Treatment Arm	2008-04-08	24	F	Married (monogamous)	Yes	Yes	No	No	No	None	10000 - 20000	3	Cement	Cement	Iron Sheets	Yes	Well/water outside house for household only	Toilet outside for household only	Pit Latrine	No	Yes	No	Yes	No	Yes	Yes	No	Yes	No	6	Yes	Yes	1	1065	37900	4.57864	24	0	0	No	0		0				Negative	Negative	N/A
Treatment Arm			female																																												Negative	Negative	N/A
Treatment Arm	2008-04-08	35	F	Married (monogamous)	Yes	Yes	Yes	Yes	Yes	Business/Self-Employed	10000 - 20000	5	Cement	Cement	Iron Sheets	Yes	Piped Water in the House	Toilet in the house	Flush toilet	No	Yes	Yes	No	No	Yes	Yes	No	Yes	No	8	Yes	Yes	1	559	200	2.30103	24	0	0	No	0		0		0		Negative	Negative	N/A
Non-Treatment Arm	2008-04-09	38	F	Married (monogamous)	Yes	Yes	No	N/A	No	None	5000 - 9999	2	Cement	Cement	Iron Sheets	Yes	Well/water outside house for household only	Toilet outside for household only	Pit Latrine	Yes	No	No	Yes	No	Yes	Yes	No	No	No	2	Yes	Yes	1	485	12200	4.08636	24	0	0	No	0		0				Negative	Negative	N/A
Non-Treatment Arm	2008-04-09	30	F	Widowed	Yes	Yes	No	No	No	None	5000 - 9999	2	Earth	Earth	Iron Sheets	No	Well/water outside house for household only	Toilet outside for household only	Pit Latrine	Yes	Yes	No	Yes	No	No	No	No	Yes	No	7	Yes	Yes	2	527	12600	4.10037	24	0	0	No	0		0				Negative	Negative	N/A
Non-Treatment Arm	2008-04-17	35	F	Single without steady partner	Yes	Yes	No	Yes	Yes	Business employed by other	5000 - 9999	1	Cement	Cement	Iron Sheets	Yes	Well/water outside house for household only	Toilet outside for household only	Pit Latrine	No	Yes	No	Yes	No	Yes	Yes	No	Yes	No	5	Yes	Yes	2	271	297000	5.47276	24	0	0	No	0		1	2009-02-19			Negative	Negative	N/A
Treatment Arm	2008-04-14	35	F	Married (monogamous)	Yes	No	N/A	N/A	No	None	2000 - 4999	3	Earth	Earth	Iron Sheets	No	Well/water outside house for household only	Toilet outside for household only	Pit Latrine	Yes	Yes	No	No	No	No	No	No	No	Yes	5	Yes	Yes	2	759	2110	3.32428	24	0	0	No	0		0		0		Negative	N/A	N/A
Treatment Arm	2008-04-14	23	F	Married (monogamous)	Yes	Yes	N/A	N/A	No	None	5000 - 9999	2	Earth	Earth	Iron Sheets	No	Well/water outside house for household only	Toilet outside for household only	Pit Latrine	No	Yes	No	Yes	No	No	Yes	No	No	No	3	Yes	Yes	1	1838	200	2.30103	24	0	0	No	0		0		1	12	Negative	Negative	N/A
Treatment Arm	2008-04-14	35	F	Widowed	Yes	Yes	N/A	N/A	No	None	2000 - 4999	1	Earth	Earth	Grass/Makuti	No	Well/water outside house for household only	Toilet outside for household only	Pit Latrine	Yes	Yes	No	No	No	No	No	No	No	Yes	4	Yes	Yes	1	276	9670	3.98543	24	0	0	No	0		0		0		Negative	Negative	N/A
Treatment Arm	2008-04-15	25	F	Widowed	Yes	Yes	N/A	N/A	No	None	2000 - 4999	2	Earth	Earth	Iron Sheets	No	Well/water outside house for household only	Toilet outside for household only	Pit Latrine	Yes	No	No	No	No	No	Yes	No	No	No	4	Yes	Yes	1	337	97400	4.98856	24	0	0	No	0		0		0		Negative	Negative	N/A
Non-Treatment Arm	2008-04-15	40	F	Married (monogamous)	Yes	Yes	Yes	N/A	No	None	10000 - 20000	3	Earth	Cement	Iron Sheets	No	Well/water outside house for household only	Toilet outside for household only	Pit Latrine	Yes	Yes	No	No	No	No	Yes	No	Yes	No	3	Yes	Yes	2	341	13000	4.11394	24	0	0	No	0		0				Negative	Negative	N/A
Treatment Arm	2008-04-15	29	F	Widowed	Yes	Yes	N/A	N/A	Yes	Business/Self-Employed	<2000	2	Earth	Earth	Iron Sheets	No	Well/water outside house for household only	Toilet outside for household only	Pit Latrine	Yes	No	No	No	No	No	No	No	Yes	No	5	Yes	Yes	1	788	158000	5.19866	24	0	0	No	0		0		1	3	Negative	Negative	N/A
Non-Treatment Arm	2008-04-15	40	F	Widowed	Yes	Yes	Yes	Yes	No	None	<2000	5	Cement	Cement	Iron Sheets	No	Well/water outside house for household only	Toilet outside for household only	Pit Latrine	Yes	No	No	No	No	No	Yes	No	Yes	No	11	Yes	Yes	2	954	1380	3.13988	24	0	0	No	0		0				Negative	Negative	N/A
Treatment Arm	2008-04-16	23	F	Married (monogamous)	Yes	Yes	N/A	N/A	No	None	10000 - 20000	4	Cement	Cement	Iron Sheets	Yes	Well/water outside house for household only	Toilet outside for household only	Pit Latrine	No	Yes	No	Yes	No	Yes	Yes	No	Yes	No	4	Yes	Yes	2	363	6670	3.82413	24	0	0	No	0		1	2010-01-26	0		Negative	Negative	N/A
Treatment Arm	2008-04-17	35	M	Married (monogamous)	Yes	Yes	Yes	N/A	Yes	Casual Laborer	<2000	1	Cement	Cement	Iron Sheets	No	Well/water outside house for household only	Toilet outside for household only	Pit Latrine	No	No	No	Yes	No	No	Yes	No	Yes	No	2	Yes	Yes	1	498	54800	4.73878	24	0	0	No	0		0		0		Negative	Negative	N/A
Non-Treatment Arm	2008-04-22	30	F	Widowed	Yes	Yes	Yes	Yes	Yes	Professional e.g. teacher;lawyer	<2000	4	Cement	Cement	Iron Sheets	Yes	Well/water outside house for household only	Toilet in the house	Flush toilet	No	Yes	No	No	Yes	Yes	Yes	No	Yes	No	5	Yes	Yes	1	446	88900	4.9489	24	0	0	No	0		0				Negative	Negative	N/A
Treatment Arm	2008-04-21	43	F	Married (monogamous)	Yes	No	N/A	N/A	Yes	Business/Self-Employed	10000 - 20000	7	Cement	Cement	Iron Sheets	No	Well/water outside house for household only	Toilet outside for household only	Pit Latrine	Yes	Yes	No	No	No	Yes	Yes	No	No	No	14	Yes	Yes	2	508	7610	3.88138	24	0	0	No	0		0		0		Negative	Negative	N/A
Treatment Arm	2008-04-22	31	M	Married (monogamous)	Yes	Yes	Yes	Yes	Yes	Professional e.g. teacher;lawyer	<2000	3	Cement	Cement	Iron Sheets	Yes	Well/water outside house for household only	Toilet outside for household only	Pit Latrine	No	Yes	No	Yes	No	Yes	Yes	No	Yes	No	7	Yes	Yes	2	324	25500	4.40654	24	0	0	No	0		0		0		Negative	Negative	N/A
Treatment Arm	2008-04-22	27	F	Married (monogamous)	Yes	Yes	N/A	N/A	No	None	<2000	2	Cement	Cement	Iron Sheets	Yes	Well/water outside house for household only	Toilet outside for household only	Pit Latrine	No	Yes	No	Yes	No	Yes	Yes	No	Yes	No	4	Yes	Yes	2	353	59100	4.77159	24	0	0	No	0		1	2009-02-11	0		Negative	Negative	N/A
Treatment Arm	2008-04-23	32	F	Widowed	Yes	Yes	Yes	Yes	Yes	Professional e.g. teacher;lawyer	2000 - 4999	3	Cement	Cement	Iron Sheets	No	Well/water outside house for household only	Toilet outside for household only	Pit Latrine	Yes	Yes	No	No	No	No	Yes	No	Yes	No	4	Yes	Yes	1	478	9350	3.97081	24	0	0	No	0		0		0		Negative	Negative	N/A
Non-Treatment Arm	2008-04-22	33	F	Widowed	Yes	Yes	No	N/A	Yes	Business/Self-Employed	10000 - 20000	7	Cement	Cement	Iron Sheets	Yes	Well/water outside house for household only	Toilet outside for household only	Pit Latrine	Yes	Yes	No	Yes	No	Yes	Yes	No	Yes	No	9	Yes	Yes	1	408	119000	5.07555	24	0	0	No	0		0				Negative	Negative	N/A
Treatment Arm	2008-04-24	29	M	Married (monogamous)	Yes	Yes	Yes	Yes	Yes	Business/Self-Employed	5000 - 9999	2	Earth	Earth	Iron Sheets	No	Environmental water source	Toilet outside for household only	Pit Latrine	Yes	Yes	No	No	No	Yes	Yes	No	No	No	3	Yes	Yes	2	496	48800	4.68842	24	0	0	No	0		0		0		Negative	Negative	N/A
Non-Treatment Arm	2008-04-24	33	F	Widowed	Yes	Yes	N/A	N/A	No	None	2000 - 4999	2	Earth	Earth	Iron Sheets	No	Well/water outside house for household only	Toilet outside for household only	Pit Latrine	Yes	No	No	No	No	No	No	No	No	Yes	4	Yes	Yes	2	325	4890	3.68931	24	0	0	No	0		0				Negative	Negative	N/A
Treatment Arm	2008-04-24	40	F	Married (polygamous)	Yes	Yes	Yes	N/A	Yes	Business/Self-Employed	<2000	2	Cement	Cement	Iron Sheets	Yes	Well/water outside house for household only	Toilet outside for household only	Pit Latrine	No	Yes	Yes	Yes	No	Yes	Yes	No	Yes	No	4	Yes	Yes	2	597	1850	3.26717	24	0	0	No	0		0		0		Negative	Negative	N/A
Non-Treatment Arm	2008-04-28	21	F	Divorced/Separated	Yes	Yes	N/A	N/A	Yes	Casual Laborer	10000 - 20000	4	Cement	Cement	Iron Sheets	Yes	Piped Water in the House	Toilet in the house	Flush toilet	No	Yes	Yes	No	No	Yes	Yes	No	Yes	No	5	Yes	Yes	1	788	3340	3.52375	24	0	0	No	0		0				Negative	Negative	N/A
Non-Treatment Arm	2008-04-28	24	M	Single with no partner	Yes	Yes	Yes	Yes	Yes	Business/Self-Employed	<2000	4	Cement	Cement	Iron Sheets	Yes	Well/water outside house for household only	Toilet outside for household only	Pit Latrine	No	Yes	No	Yes	No	Yes	Yes	No	Yes	No	3	Yes	Yes	2	447	23900	4.3784	24	0	0	No	0		0				Negative	Negative	N/A
Non-Treatment Arm	2008-04-28	27	F	Single with no partner	Yes	Yes	Yes	Yes	Yes	Professional e.g. teacher;lawyer	<2000	4	Cement	Cement	Iron Sheets	Yes	Well/water outside house for household only	Toilet in the house	Flush toilet	No	Yes	Yes	No	No	Yes	Yes	No	Yes	No	8	Yes	Yes	1	1454	17500	4.24304	24	0	0	No	0		0				Negative	Negative	N/A
Non-Treatment Arm	2008-04-28	27	F	Widowed	Yes	Yes	Yes	N/A	Yes	Business/Self-Employed	2000 - 4999	4	Cement	Cement	Iron Sheets	No	Well/water outside house for household only	Toilet outside for household only	Pit Latrine	No	Yes	No	Yes	No	Yes	Yes	No	Yes	No	3	Yes	Yes	1	538	2510	3.39967	24	0	0	No	0		0				Negative	Negative	N/A
Treatment Arm	2008-04-28	28	F	Married (monogamous)	Yes	Yes	Yes	N/A	Yes	Business/Self-Employed	2000 - 4999	2	Cement	Earth	Iron Sheets	No	Well/water outside house for household only	Toilet outside for household only	Pit Latrine	No	Yes	No	Yes	No	No	Yes	No	No	No	3	Yes	Yes	2	805	1660	3.22011	24	0	0	No	0		0		1	9	Negative	Negative	N/A
Non-Treatment Arm	2008-04-29	29	F	Divorced/Separated	Yes	Yes	Yes	N/A	Yes	Business/Self-Employed	<2000	3	Cement	Cement	Iron Sheets	Yes	Piped Water in the House	Toilet outside for household only	Pit Latrine	No	Yes	Yes	No	No	Yes	Yes	No	Yes	No	5	Yes	Yes	1	877	200	2.30103	24	0	0	No	0		0				Negative	Negative	N/A
Non-Treatment Arm	2008-04-29	25	F	Married (monogamous)	Yes	Yes	Yes	N/A	Yes	Casual Laborer	<2000	2	Cement	Cement	Iron Sheets	Yes	Well/water outside house for household only	Toilet outside for household only	Pit Latrine	No	No	No	No	Yes	No	No	No	Yes	No	4	Yes	Yes	1	435	152000	5.18184	24	0	0	No	0		1	2009-05-07			Negative	Negative	N/A
Non-Treatment Arm	2008-05-05	36	F	Married (monogamous)	Yes	No	N/A	N/A	No	None	2000 - 4999	4	Earth	Earth	Iron Sheets	No	Well/water outside house for household only	Toilet outside for household only	Pit Latrine	Yes	Yes	No	No	No	Yes	Yes	No	No	No	8	Yes	Yes	2	426	146000	5.16435	24	0	0	No	0		0				Negative	Negative	N/A
Treatment Arm	2008-05-05	26	F	Married (monogamous)	Yes	Yes	N/A	N/A	No	None	<2000	1	Cement	Cement	Iron Sheets	No	Well/water outside house for household only	Toilet outside for household only	Pit Latrine	No	Yes	No	Yes	No	Yes	Yes	No	No	No	5	Yes	Yes	1	460	249000	5.3962	24	0	0	No	0		1	2009-02-19	0		Negative	Negative	N/A
Non-Treatment Arm	2008-05-05	25	F	Married (monogamous)	Yes	Yes	No	N/A	No	None	<2000	3	Cement	Cement	Iron Sheets	Yes	Well/water outside house for household only	Toilet outside for household only	Pit Latrine	No	Yes	No	Yes	No						8	Yes	Yes	1	355	5200	3.716	24	0	0	No	0		0				Negative	Negative	N/A
Treatment Arm	2008-05-06	43	F	Married (monogamous)	Yes	Yes	Yes	Yes	Yes	Professional e.g. teacher;lawyer	>20000	4	Cement	Cement	Iron Sheets	No	Well/water outside house for household only	Toilet outside for household only	Pit Latrine	Yes	Yes	No	No	No	Yes	Yes	No	Yes	No	5	Yes	Yes	1	826	200	2.30103	24	0	0	No	0		0		0		Negative	Negative	N/A
Non-Treatment Arm	2008-05-06	26	F	Widowed	Yes	Yes	N/A	N/A	No	None	<2000	3	Earth	Earth	Iron Sheets	No	Well/water outside house for household only	Toilet outside for household only	Pit Latrine	Yes	No	No	No	No	No	Yes	No	Yes	No	4	Yes	Yes	2	569	200	2.30103	24	0	0	No	0		0				Negative	Negative	N/A
Treatment Arm	2008-05-06	44	M	Married (monogamous)	Yes	Yes	N/A	N/A	Yes	Farmer	2000 - 4999	1	Earth	Earth	Iron Sheets	No	Well/water outside house for household only	Toilet outside for household only	Pit Latrine	Yes	Yes	No	Yes	No	No	Yes	No	Yes	No	10	Yes	Yes	2	483	33300	4.52244	24	0	0	No	0		0		0		Negative	Negative	N/A
Non-Treatment Arm	2008-05-07	23	F	Single with steady partner	Yes	No	N/A	N/A	No	None	2000 - 4999	4	Earth	Earth	Iron Sheets	No	Environmental water source	Toilet outside for household only	Pit Latrine	Yes	Yes	No	No	No	No	No	No	Yes	No	6	Yes	Yes	2	639	8620	3.93551	24	0	0	No	0		0				Negative	Negative	N/A
Treatment Arm	2008-05-08	48	F	Widowed	Yes	Yes	Yes	N/A	No	None	10000 - 20000	4	Cement	Cement	Iron Sheets	Yes	Well/water outside house for household only	Toilet outside for household only	Pit Latrine	Yes	Yes	Yes	Yes	No	Yes	Yes	No	Yes	No	7	Yes	Yes	2	477	48900	4.68931	24	0	0	No	0		0		0		Negative	Negative	N/A
Non-Treatment Arm	2008-05-12	34	F	Married (monogamous)	No	N/A	N/A	N/A	Yes	Business/Self-Employed	5000 - 9999	4	Cement	Cement	Iron Sheets	Yes	Well/water outside house for household only	Toilet outside for household only	Pit Latrine	No	Yes	Yes	No	No	Yes	Yes	No	Yes	No	8	Yes	Yes	1	466	1080	3.03342	24	0	0	No	0		0				Negative	Negative	N/A
Treatment Arm	2008-05-12	55	F	Widowed	No	N/A	N/A	N/A	Yes	Farmer	<2000	2	Earth	Earth	Iron Sheets	No	Well/water outside house for household only	Toilet outside for household only	Pit Latrine	Yes	Yes	No	No	No	No	Yes	No	No	No	1	Yes	Yes	2	515	674	2.82866	24	0	0	No	0		0		0		Negative	Negative	N/A
Non-Treatment Arm	2008-05-13	41	F	Married (polygamous)	Yes	No	N/A	N/A	No	None	<2000	2	Cement	Cement	Iron Sheets	No	Well/water outside house for household only	Toilet outside for household only	Pit Latrine	No	Yes	No	Yes	No	Yes	Yes	No	No	No	6	Yes	Yes	1	776	7690	3.88593	24	0	0	No	0		0				Negative	Negative	N/A
Non-Treatment Arm	2008-05-13	21	F	Married (monogamous)	Yes	Yes	Yes	Yes	No	None	2000 - 4999	1	Cement	Cement	Iron Sheets	Yes	Well/water outside house for household only	Toilet outside for household only	Pit Latrine	No	Yes	No	No	No	Yes	Yes	No	No	No	3	Yes	Yes	1	745	833	2.92064	24	0	0	No	0		0				Negative	Negative	N/A
Non-Treatment Arm	2008-05-14	62	M	Widowed	Yes	Yes	Yes	N/A	No	None	2000 - 4999	3	Cement	Cement	Iron Sheets	Yes	Piped Water in the House	Toilet in the house	Flush toilet	No	No	Yes	Yes	No	No	No	No	Yes	No	1	Yes	Yes	2	548	168000	5.22531	24	0	0	No	0		0				Negative	N/A	N/A
Non-Treatment Arm	2008-05-14	26	F	Married (monogamous)	Yes	Yes	N/A	N/A	No	None	2000 - 4999	1	Cement	Cement	Iron Sheets	No	Well/water outside house for household only	Toilet outside for household only	Pit Latrine	No	Yes	No	Yes	No	No	No	No	Yes	No	4	Yes	Yes	2	748	67200	4.82737	24	0	0	No	0		0				Negative	Negative	N/A
Treatment Arm	2008-05-14	37	M	Married (monogamous)	Yes	No	N/A	N/A	Yes	Casual Laborer	2000 - 4999	1	Cement	Cement	Iron Sheets	No	Well/water outside house for household only	Toilet outside for household only	Pit Latrine	No	Yes	No	Yes	No	No	Yes	No	Yes	No	3	Yes	Yes	2	538	505000	5.70329	24	0	0	No	0		0		0		Negative	Negative	N/A
Non-Treatment Arm	2008-05-15	27	M	Married (monogamous)	Yes	Yes	Yes	Yes	Yes	Casual Laborer	5000 - 9999	2	Cement	Cement	Iron Sheets	Yes	Well/water outside house for household only	Toilet outside for household only	Pit Latrine	No	Yes	No	Yes	No	Yes	Yes	No	Yes	No	3	Yes	Yes	2	859	16000	4.20412	24	0	0	No	0		0				Negative		N/A
Non-Treatment Arm	2008-05-15	28	M	Married (monogamous)	Yes	Yes	Yes	N/A	Yes	Casual Laborer	2000 - 4999	2	Cement	Cement	Iron Sheets	No	Well/water outside house for household only	Toilet outside for household only	Pit Latrine	No	Yes	No	Yes	No	No	No	No	Yes	No	3	Yes	Yes	2	624	5160	3.71265	24	0	0	No	0		0				Negative	N/A	N/A
Non-Treatment Arm	2008-05-21	39	F	Married (polygamous)	Yes	Yes	N/A	N/A	Yes	Business/Self-Employed	>20000	5	Cement	Cement	Iron Sheets	No	Well/water outside house for household only	Toilet outside for household only	Pit Latrine	No	Yes	No	No	No	Yes	Yes	Yes	Yes	No	3	Yes	Yes	1	461	3310	3.51983	24	0	0	No	0		0				Negative	Negative	N/A
Treatment Arm	2008-05-22	22	F	Married (monogamous)	Yes	Yes	N/A	N/A	No	None	2000 - 4999	1	Cement	Cement	Iron Sheets	Yes	Well/water outside house for household only	Toilet outside for household only	Pit Latrine	No	Yes	No	Yes	No	No	Yes	No	No	No	2	Yes	Yes	1	670	101000	5.00432	24	0	0	No	0		0		0		Negative	Negative	N/A
Treatment Arm	2008-05-22	39	F	Married (monogamous)	Yes	No	N/A	N/A	No	None	<2000	1	Cement	Cement	Iron Sheets	No	Well/water outside house for household only	Toilet outside for household only	Pit Latrine	No	Yes	No	Yes	No	No	Yes	No	No	No	7	Yes	Yes	1	841	2880	3.45939	24	0	0	No	0		0		0		Negative	Negative	N/A
Treatment Arm	2008-05-26	19	M	Single with steady partner	Yes	Yes	Yes	N/A	No	None	5000 - 9999	3	Earth	Earth	Iron Sheets	No	Environmental water source	Toilet outside for household only	Pit Latrine	Yes	Yes	No	No	No	No	Yes	No	Yes	No	6	Yes	Yes	1	503	69000	4.83885	24	0	0	No	0		0		0		Negative	Negative	N/A
Non-Treatment Arm	2008-05-27	30	M	Married (monogamous)	Yes	Yes	No	N/A	Yes	Business/Self-Employed	2000 - 4999	3	Earth	Earth	Iron Sheets	No	Environmental water source	Toilet outside for household only	Pit Latrine	Yes	Yes	No	No	No	No	Yes	No	No	No	5	Yes	Yes	1	500	34400	4.53656	24	0	0	No	0		0				Negative	Negative	N/A
Non-Treatment Arm	2008-05-28	35	F	Married (monogamous)	Yes	Yes	N/A	N/A	No	None	5000 - 9999	2	Earth	Earth	Iron Sheets	No	Well/water outside house for household only	Toilet outside for household only	Pit Latrine	Yes	Yes	No	No	No	No	Yes	No	Yes	No	7	Yes	Yes	2	615	36700	4.56467	24	0	0	No	0		0				Negative	Negative	N/A
Treatment Arm	2008-05-28	34	M	Married (monogamous)	Yes	Yes	Yes	Yes	Yes	Professional e.g. teacher;lawyer	10000 - 20000	3	Cement	Cement	Iron Sheets	No	Environmental water source	Toilet outside for household only	Pit Latrine	Yes	Yes	No	No	No	No	Yes	Yes	No	No	3	Yes	Yes	2	702	2460	3.39094	24	0	0	No	0		0		0		Negative	Negative	N/A
Treatment Arm	2008-06-04	23	M	Single without steady partner	Yes	Yes	Yes	No	Yes	Business employed by other	5000 - 9999	1	Cement	Cement	Iron Sheets	Yes	Communal water source	Communal toilet	Pit Latrine	No	Yes	No	Yes	No	Yes	Yes	No	Yes	No	2	Yes	Yes	2	746	200	2.30103	24	0	0	No	0		0		0		Negative	Negative	N/A
Non-Treatment Arm	2008-06-04	25	M	Married (monogamous)	Yes	Yes	Yes	N/A	Yes	Business/Self-Employed	10000 - 20000	3	Cement	Cement	Iron Sheets	No	Communal water source	Communal toilet	Pit Latrine	No	Yes	No	Yes	No	No	Yes	No	Yes	No	4	Yes	Yes	2	468	123000	5.08991	24	0	0	No	0		0				Negative	Negative	N/A
Non-Treatment Arm	2008-06-05	23	F	Single with steady partner	Yes	Yes	Yes	Yes	No	None	10000 - 20000	2	Cement	Cement	Iron Sheets	Yes	Communal water source	Communal toilet	Pit Latrine	No	Yes	No	Yes	No	Yes	Yes	No	Yes	No	3	Yes	Yes	1	468	200	2.30103	24	0	0	No	0		0				Negative	Negative	N/A
Treatment Arm	2008-06-05	25	F	Married (polygamous)	Yes	Yes	No	N/A	No	None		3	Cement	Cement	Iron Sheets	No	Environmental water source	Toilet outside for household only	Pit Latrine	Yes	No	No	Yes	No	No	Yes	No	Yes	No	2	Yes	Yes	1	528	25400	4.40483	24	0	0	No	0		0		0		Negative	Negative	N/A
Non-Treatment Arm	2008-06-05	27	F	Divorced/Separated	Yes	Yes	N/A	Yes	Yes	Business/Self-Employed	<2000	2	Earth	Cement	Iron Sheets	No	Communal water source	Communal toilet	Pit Latrine	No	Yes	No	Yes	No	Yes	Yes	No	No	No	7	Yes	Yes	1	804	35900	4.55509	24	0	0	No	0		0				Negative	Negative	N/A
Treatment Arm	2008-06-05	28	F	Widowed	Yes	Yes	Yes	Yes	Yes	Professional e.g. teacher;lawyer	5000 - 9999	4	Cement	Cement	Iron Sheets	No	Well/water outside house for household only	Toilet outside for household only	Pit Latrine	No	Yes	Yes	No	No	Yes	Yes	No	Yes	No	4	Yes	Yes	2	680	28800	4.45939	24	0	0	No	0		0		1	21	Negative	Negative	N/A
Treatment Arm	2008-06-09	21	F	Single with no partner	Yes	Yes	Yes	No	No	None	>20000	9	Cement	Stone	Iron Sheets	Yes	Piped Water in the House	Toilet in the house	Flush toilet	No	Yes	Yes	No	Yes	Yes	Yes	Yes	Yes	No	5	Yes	Yes	1	568	3010	3.47857	24	0	0	No	0		0		0				N/A
Non-Treatment Arm	2008-06-10	19	F	Married (monogamous)	Yes	Yes	N/A	N/A	No	None	<2000	1	Earth	Earth	Iron Sheets	No	Communal water source	Communal toilet	Pit Latrine	No	Yes	No	Yes	No	No	Yes	No	Yes	No	4	Yes	Yes	2	566	26000	4.41497	24	0	0	No	0		0				Negative	Negative	N/A
Non-Treatment Arm	2008-06-11	35	F	Single with steady partner	Yes	Yes	N/A	N/A	Yes	Business/Self-Employed	5000 - 9999	1	Cement	Cement	Iron Sheets	No	Communal water source	Communal toilet	Pit Latrine	No	Yes	No	Yes	No	Yes	No	No	Yes	No	1	Yes	Yes	1	392	785	2.89487	24	0	0	No	0		0				Negative	Negative	N/A
Treatment Arm	2008-06-16	26	F	Married (monogamous)	Yes	No	N/A	N/A	Yes	Business/Self-Employed	<2000	1	Cement	Earth	Iron Sheets	No	Communal water source	Toilet outside for household only	Pit Latrine	No	Yes	No	Yes	No	No	No	No	No	Yes	3	Yes	Yes	2	475	17300	4.23805	24	0	0	No	0		0		0		Negative	Negative	N/A
Treatment Arm	2008-06-16	22	F	Married (monogamous)	Yes	No	N/A	N/A	No	None	2000 - 4999	2	Earth	Earth	Iron Sheets	No	Communal water source	Toilet outside for household only	Pit Latrine	Yes	Yes	No	No	No	No	Yes	No	No	No	6	Yes	Yes	1	521	200	2.30103	24	0	0	No	0		0		1	12	Negative	Negative	N/A
Treatment Arm	2008-06-16	59	F	Married (monogamous)	Yes	No	N/A	N/A	No	None	<2000	2	Earth	Earth	Iron Sheets	No	Piped Water in the House	Toilet outside for household only	Pit Latrine	Yes	Yes	No	No	No	No	Yes	No	No	No	5	Yes	Yes	2	842	4270	3.63043	24	0	0	No	0		0		0		Negative	Negative	N/A
Treatment Arm	2008-06-17	32	F	Widowed	Yes	Yes	N/A	N/A	Yes	Casual Laborer	<2000	3	Earth	Earth	Iron Sheets	No	Communal water source	Toilet outside for household only	Pit Latrine	Yes	No	No	No	No	Yes	Yes	No	No	No	5	Yes	Yes	2	770	4370	3.64048	24	0	0	No	0		0		0		Negative	Negative	N/A
Treatment Arm	2008-06-18	21	M	Single with steady partner	Yes	Yes	Yes	N/A	Yes	Business employed by other	10000 - 20000	2	Cement	Cement	Iron Sheets	Yes	Communal water source	Communal toilet	Pit Latrine	No	Yes	Yes	No	No	Yes	Yes	No	No	No	5	Yes	Yes	2	476	10400	4.01703	24	0	0	No	0		0		0		Negative	Negative	N/A
Treatment Arm	2008-06-18	38	F	Widowed	Yes	Yes	N/A	N/A	Yes	Business employed by other	2000 - 4999	2	Earth	Earth	Iron Sheets	No	Communal water source	Toilet outside for household only	Pit Latrine	No	Yes	No	No	No	Yes	Yes	No	Yes	No	3	Yes	Yes	2	831	66100	4.8202	24	0	0	No	0		0		0		Negative	Negative	N/A
Non-Treatment Arm	2008-06-18	33	F	Married (monogamous)	Yes	Yes	Yes	Yes	Yes	Professional e.g. teacher;lawyer	>20000	4	Cement	Cement	Iron Sheets	Yes	Communal water source	Toilet in the house	Flush toilet	No	Yes	Yes	Yes	No	Yes	Yes	No	Yes	No	5	Yes	Yes	1	669	4530	3.6561	24	0	0	No	0		0				Negative	Negative	N/A
Non-Treatment Arm	2008-06-18	24	F	Widowed	Yes	Yes	N/A	N/A	Yes	Business/Self-Employed	2000 - 4999	1	Cement	Cement	Iron Sheets	No	Well/water outside house for household only	Toilet outside for household only	Pit Latrine	No	Yes	No	Yes	No	Yes	Yes	No	Yes	No	5	Yes	Yes	1	500	104000	5.01703	24	0	0	No	0		0				Negative	Negative	N/A
Non-Treatment Arm	2008-06-19	35	M	Married (monogamous)	Yes	Yes	N/A	Yes	Yes	Business/Self-Employed	10000 - 20000	2	Cement	Cement	Iron Sheets	No	Communal water source	Communal toilet	Pit Latrine	No	Yes	No	Yes	No	Yes	Yes	No	Yes	No	5	Yes	Yes	2	803	200	2.30103	24	0	0	No	0		0				Negative	Negative	N/A
Non-Treatment Arm	2008-06-24	30	F	Married (monogamous)	Yes	Yes	Yes	Yes	Yes	Professional e.g. teacher;lawyer	10000 - 20000	1	Cement	Stone	Iron Sheets	Yes	Communal water source	Toilet in the house	Flush toilet	No	Yes	Yes	Yes	No	Yes	Yes	Yes	No	No	6	Yes	Yes	1	519	37900	4.57864	24	0	0	No	0		1	2010-04-08			Negative	Negative	N/A
Treatment Arm	2008-06-25	25	F	Married (monogamous)	Yes	Yes	N/A	N/A	No	None	2000 - 4999	2	Earth	Earth	Iron Sheets	No	Environmental water source	Communal toilet	Pit Latrine	Yes	Yes	No	No	No	No	Yes	No	No	No	5	Yes	Yes	2	1350	1280	3.10721	24	0	0	No	0		0		1	6	Negative	Negative	N/A
Non-Treatment Arm	2008-06-26	29	F	Married (monogamous)	Yes	Yes	Yes	N/A	Yes	Business/Self-Employed	2000 - 4999	2	Cement	Cement	Iron Sheets	No	Communal water source	Toilet in the house	Pit Latrine	No	Yes	No	No	No	Yes	Yes	No	Yes	No	3	Yes	Yes	1	437	30300	4.48144	24	0	0	No	0		0				Negative	Negative	N/A
Treatment Arm	2008-07-01	42	M	Married (monogamous)	Yes	Yes	Yes	Yes	Yes	Business/Self-Employed	>20000	4	Cement	Stone	Iron Sheets	Yes	Communal water source	Communal toilet	Flush toilet	No	Yes	Yes	No	No	Yes	Yes	No	Yes	No	5	Yes	Yes	2	481	123000	5.08991	24	0	0	No	0		0		0		Negative	Negative	N/A
Treatment Arm	2008-07-01	30	F	Widowed	Yes	No	N/A	N/A	Yes	Business/Self-Employed	2000 - 4999	3	Cement	Cement	Iron Sheets	No	Environmental water source	Communal toilet	Pit Latrine	Yes	Yes	No	No	No	Yes	Yes	No	No	No	6	Yes	Yes	1	1170	200	2.30103	24	0	0	No	0		0		0		Negative	Negative	N/A
Non-Treatment Arm	2008-07-02	38	M	Married (monogamous)	Yes	Yes	N/A	Yes	Yes	Business employed by other	10000 - 20000	1	Cement	Cement	Iron Sheets	Yes	Communal water source	Communal toilet	Pit Latrine	No	No	No	Yes	No	Yes	Yes	No	Yes	No	1	Yes	Yes	2	449	25900	4.4133	24	0	0	No	0		0				Negative	Negative	N/A
Treatment Arm	2008-07-03	34	F	Married (monogamous)	Yes	Yes	Yes	Yes	Yes	Professional e.g. teacher;lawyer	5000 - 9999	2	Cement	Cement	Iron Sheets	No	Communal water source	Toilet outside for household only	Pit Latrine	No	Yes	No	Yes	No	Yes	Yes	No	Yes	No	4	Yes	Yes	2	1170	506	2.70415	24	0	0	No	0		0		1	6	Negative	Negative	N/A
Non-Treatment Arm	2008-07-03	28	F	Married (monogamous)	Yes	Yes	N/A	N/A	Yes	Business/Self-Employed	2000 - 4999	2	Earth	Earth	Iron Sheets	No	Communal water source	Toilet outside for household only	Pit Latrine	Yes	Yes	No	Yes	No	No	Yes	No	No	No	5	Yes	Yes	1	809	107000	5.02938	24	0	0	No	0		0				Negative	Negative	N/A
Treatment Arm	2008-07-10	51	M	Married (monogamous)	Yes	Yes	No	No	Yes	Business employed by other	10000 - 20000	4	Cement	Cement	Iron Sheets	No	Communal water source	Toilet outside for household only	Pit Latrine	Yes	Yes	No	Yes	No	No	Yes	No	Yes	No	15	Yes	Yes	2	326	17400	4.24055	24	0	0	No	0		1	2009-10-07	0		Negative	Negative	N/A
Non-Treatment Arm	2008-07-14	28	F	Married (monogamous)	Yes	No	N/A	N/A	Yes	Business/Self-Employed	2000 - 4999	3	Earth	Earth	Iron Sheets	No	Environmental water source	Toilet outside for household only	Pit Latrine	Yes	Yes	No	No	No	Yes	Yes	No	Yes	No	3	Yes	Yes	2	684	1150	3.0607	24	0	0	No	0		0				Negative	Negative	N/A
Treatment Arm	2008-08-15	36	M	Married (monogamous)	Yes	Yes	Yes	No	Yes	Casual Laborer	5000 - 9999	1	Earth	Earth	Iron Sheets	No	Communal water source	Communal toilet	Pit Latrine	No	Yes	No	Yes	No	No	Yes	No	No	No	1	Yes	Yes	2	505	4950	3.69461	24	0	0	No	0		0		0		Negative	Negative	N/A
Treatment Arm	2008-07-22	25	F	Married (monogamous)	Yes	Yes	N/A	N/A	No	None	5000 - 9999	5	Cement	Cement	Iron Sheets	No	Communal water source	Communal toilet	Pit Latrine	No	Yes	No	No	No	No	Yes	No	No	No	5	Yes	Yes	1	281	21200	4.32634	24	0	0	No	0		0		0		Negative	Negative	N/A
Non-Treatment Arm	2008-07-22	39	F	Married (monogamous)	Yes	Yes	N/A	N/A	Yes	Business/Self-Employed	5000 - 9999	3	Cement	Cement	Iron Sheets	Yes	Communal water source	Toilet in the house	Flush toilet	No	Yes	No	No	No	No	Yes	No	Yes	No	6	Yes	Yes	1	515	1460	3.16435	24	0	0	No	0		0				Negative	Negative	N/A
Non-Treatment Arm			female																																												Negative	Negative	N/A
Non-Treatment Arm	2008-07-24	35	F	Widowed	Yes	Yes	Yes	Yes	Yes	Business/Self-Employed	<2000	5	Cement	Stone	Iron Sheets	Yes	Piped Water in the House	Toilet in the house	Flush toilet	No	Yes	Yes	Yes	No	Yes	Yes	No	Yes	No	5	Yes	Yes	2	395	58600	4.7679	24	0	0	No	0		0				Negative	Negative	N/A
Non-Treatment Arm	2008-07-28	32	M	Married (monogamous)	Yes	No	N/A	N/A	Yes	Business/Self-Employed	>20000	3	Cement	Cement	Iron Sheets	No	Communal water source	Toilet outside for household only	Pit Latrine	Yes	Yes	No	Yes	No	Yes	Yes	No	Yes	No	5	Yes	Yes	1	1017	60200	4.7796	24	0	0	No	0		0				Negative	Negative	N/A
Treatment Arm	2008-07-29	27	M	Married (monogamous)	Yes	Yes	No	N/A	Yes	Casual Laborer	2000 - 4999	1	Cement	Cement	Iron Sheets	Yes	Communal water source	Toilet outside for household only	Pit Latrine	No	Yes	No	Yes	No	No	Yes	No	Yes	No	5	Yes	Yes	1	369	36100	4.55751	24	0	0	No	0		1	2009-11-02	0		Negative	Negative	N/A
Treatment Arm	2008-07-29	27	F	Married (monogamous)	Yes	Yes	N/A	N/A	Yes	Business/Self-Employed	2000 - 4999	5	Cement	Cement	Iron Sheets	No	Communal water source	Toilet outside for household only	Pit Latrine	No	Yes	No	Yes	No	Yes	Yes	No	Yes	No	7	Yes	Yes	1	915	200	2.30103	24	0	0	No	0		0		0		Negative	Negative	N/A
Non-Treatment Arm	2008-07-30	28	F	Married (monogamous)	Yes	Yes	Yes	Yes	Yes	Business/Self-Employed	5000 - 9999	2	Cement	Cement	Iron Sheets	No	Communal water source	Toilet outside for household only	Pit Latrine	No	Yes	No	Yes	No	No	Yes	No	Yes	No	4	Yes	Yes	2	645	1070	3.02938	24	0	0	No	0		0				Negative	Negative	N/A
Treatment Arm	2008-07-30	31	F	Married (monogamous)	Yes	Yes	Yes	Yes	Yes	Professional e.g. teacher;lawyer	10000 - 20000	3	Cement	Cement	Iron Sheets	Yes	Communal water source	Communal toilet	Pit Latrine	No	Yes	Yes	No	No	Yes	Yes	No	Yes	No	6	Yes	Yes	1	498	89700	4.95279	24	0	0	No	0		0		1	12	Negative	Negative	N/A
Treatment Arm	2008-07-30	40	F	Widowed	Yes	Yes	No	No	Yes	Business/Self-Employed	2000 - 4999	4	Cement	Cement	Iron Sheets	No	Environmental water source	Toilet outside for household only	Pit Latrine	Yes	Yes	No	No	No	Yes	Yes	No	Yes	No	6	Yes	Yes	1	1210	200	2.30103	24	0	0	No	0		0		0		Negative	Negative	N/A
Non-Treatment Arm	2008-07-31	38	F	Married (monogamous)	Yes	Yes	No	Yes	Yes	Professional e.g. teacher;lawyer	5000 - 9999	3	Cement	Cement	Iron Sheets	No	Well/water outside house for household only	Toilet outside for household only	Pit Latrine	Yes	Yes	Yes	No	No	Yes	Yes	No	Yes	No	7	Yes	Yes	2	890	11000	4.04139	24	0	0	No	0		0				Negative	Negative	N/A
Non-Treatment Arm	2008-07-31	45	M	Married (monogamous)	Yes	No	N/A	N/A	Yes	Business/Self-Employed	<2000	3	Cement	Cement	Iron Sheets	No	Communal water source	Toilet outside for household only	Pit Latrine	Yes	Yes	No	No	No	No	Yes	No	No	No	5	Yes	Yes	1	342	23300	4.36736	24	0	0	No	0		0				Negative	Negative	N/A
Treatment Arm	2008-07-31	28	F	Married (monogamous)	Yes	Yes	No	Yes	Yes	Business/Self-Employed	10000 - 20000	5	Cement	Cement	Iron Sheets	No	Communal water source	Toilet outside for household only	Pit Latrine	Yes	Yes	No	No	No	Yes	Yes	No	Yes	No	6	Yes	Yes	1	657	5540	3.74351	24	0	0	No	0		0		0		Negative	Negative	N/A
Treatment Arm	2008-08-04	42	M	Married (monogamous)	Yes	Yes	No	Yes	Yes	Business/Self-Employed	2000 - 4999	1	Cement	Cement	Iron Sheets	No	Communal water source	Toilet outside for household only	Pit Latrine	No	Yes	No	No	No	Yes	Yes	No	Yes	No	7	Yes	Yes	2	454	119000	5.07555	24	0	0	No	0		0		0		Negative	Negative	N/A
Treatment Arm	2008-08-06	33	F	Married (monogamous)	Yes	Yes	Yes	Yes	Yes	Farmer	2000 - 4999	2	Earth	Earth	Iron Sheets	No	Environmental water source	Toilet outside for household only	Pit Latrine	Yes	Yes	No	No	No	No	No	No	Yes	No	3	Yes	Yes	1	452	678	2.83123	24	0	0	No	0		0		0		Negative	Negative	N/A
Non-Treatment Arm	2008-08-07	46	F	Widowed	Yes	Yes	No	Yes	Yes	Business/Self-Employed	10000 - 20000	3	Earth	Earth	Iron Sheets	No	Communal water source	Toilet outside for household only	Pit Latrine	Yes	Yes	No	Yes	No	Yes	Yes	No	No	No	1	Yes	Yes	2	517	14600	4.16435	24	0	0	No	0		0				Negative	Negative	N/A
Treatment Arm	2008-08-11	22	F	Single with steady partner	Yes	Yes	Yes	No	No	None	2000 - 4999	6	Cement	Cement	Iron Sheets	No	Communal water source	Toilet outside for household only	Pit Latrine	No	Yes	No	No	No	Yes	Yes	No	No	No	1	Yes	Yes	2	599	4770	3.67852	24	0	0	No	0		0		0		Negative	Negative	N/A
Non-Treatment Arm	2008-08-12	57	F	Widowed	Yes	No	N/A	Yes	Yes	Business/Self-Employed	2000 - 4999	4	Cement	Cement	Iron Sheets	Yes	Communal water source	Toilet in the house	Pit Latrine	No	Yes	No	No	No	Yes	No	No	Yes	No	4	Yes	Yes	2	825	3060	3.48572	24	0	0	No	0		0				Negative	Negative	N/A
Treatment Arm	2008-08-12	31	M	Married (polygamous)	Yes	Yes	No	Yes	Yes	Business/Self-Employed	10000 - 20000	3	Cement	Stone	Iron Sheets	Yes	Communal water source	Communal toilet	Pit Latrine	No	Yes	No	Yes	No	Yes	Yes	No	Yes	No	11	Yes	Yes	2	510	25400	4.40483	24	0	0	No	0		0		0		Negative	Negative	N/A
Non-Treatment Arm	2008-08-13	24	F	Married (monogamous)	Yes	No	N/A	N/A	Yes	Business/Self-Employed	5000 - 9999		Earth	Cement	Iron Sheets	No	Communal water source	Toilet outside for household only	Pit Latrine	Yes	Yes	No	No	No	Yes	Yes	No	Yes	No	5	Yes	Yes	2	424	11600	4.06446	24	0	0	No	0		1	2010-03-17			Negative	Negative	N/A
Non-Treatment Arm	2008-08-14	34	M	Married (monogamous)	Yes	Yes	Yes	Yes	Yes	Business/Self-Employed	5000 - 9999	3	Cement	Cement	Iron Sheets	Yes	Communal water source	Communal toilet	Pit Latrine	No	Yes	No	Yes	No	Yes	Yes	No	Yes	No	2	Yes	Yes	2	471	18300	4.26245	24	0	0	No	0		0				Negative	Negative	N/A
Non-Treatment Arm	2008-08-14	43	F	Married (monogamous)	Yes	No	N/A	N/A	Yes	Business/Self-Employed	2000 - 4999	4	Earth	Earth	Iron Sheets	No	Communal water source	Toilet outside for household only	Pit Latrine	Yes	Yes	No	No	No	Yes	Yes	Yes	No	No	12	Yes	Yes	2	456	1330	3.12385	24	0	0	No	0		0				Negative	Negative	N/A
Non-Treatment Arm	2008-08-14	65	F	Married (polygamous)	Yes	Yes	No	N/A	No	None	2000 - 4999	4	Cement	Cement	Iron Sheets	No	Well/water outside house for household only	Toilet outside for household only	Pit Latrine	Yes	Yes	No	No	No	No	Yes	No	No	No	7	Yes	Yes	2	917	47900	4.68034	24	0	0	No	0		0				Negative	Negative	N/A
Treatment Arm	2008-08-18	34	F	Married (monogamous)	Yes	Yes	No	N/A	Yes	Business/Self-Employed	2000 - 4999	3	Cement	Earth	Iron Sheets	No	Communal water source	Toilet outside for household only	Pit Latrine	Yes	No	No	No	No	No	Yes	No	Yes	No	10	Yes	Yes	2	488	19200	4.2833	24	0	0	No	0		0		0		Negative	Negative	N/A
Non-Treatment Arm	2008-08-20	25	M	Single with no partner	Yes	Yes	Yes	Yes	Yes	Professional e.g. teacher;lawyer	10000 - 20000	1	Cement	Stone	Iron Sheets	Yes	Communal water source	Communal toilet	Pit Latrine	No	Yes	No	Yes	No	Yes	Yes	No	Yes	No	2	Yes	Yes	1	464	17800	4.25042	24	0	0	No	0		0				Negative	Negative	N/A
Treatment Arm	2008-08-20	32	F	Married (monogamous)	Yes	Yes	No	No	No	None	2000 - 4999	4	Earth	Earth	Iron Sheets	No	Environmental water source	Toilet outside for household only	Pit Latrine	Yes	Yes	No	No	No	No	Yes	No	No	No	5	Yes	Yes	2	809	586	2.7679	24	0	0	No	0		0		0		Negative	Negative	N/A
Treatment Arm	2008-09-11	29	F	Married (polygamous)	Yes	Yes	No	No	Yes	Business/Self-Employed	5000 - 9999	3	Cement	Cement	Iron Sheets	Yes	Communal water source	Communal toilet	Pit Latrine	No	Yes	No	No	No	Yes	Yes	No	Yes	No	5	Yes	Yes	2	684	14300	4.15534	24	0	0	No	0		0		0		Negative	N/A	N/A
Non-Treatment Arm	2008-09-16	42	F	Widowed	Yes	Yes	No	N/A	Yes	Casual Laborer	2000 - 4999	5	Cement	Stone	Cement	Yes	Well/water outside house for household only	Toilet in the house	Flush toilet	No	No	Yes	No	No	Yes	Yes	No	Yes	No	5	Yes	Yes	2	372	92500	4.96614	24	0	0	No	0		1	2009-01-15			Negative	Negative	N/A
Treatment Arm	2008-09-16	23	M	Single with steady partner	Yes	Yes	Yes	Yes	Yes	Professional e.g. teacher;lawyer	2000 - 4999	1	Cement	Cement	Iron Sheets	Yes	Communal water source	Toilet in the house	Flush toilet	No	Yes	No	No	No	No	Yes	No	No	No	1	Yes	Yes	1	361	107000	5.02938	24	0	0	No	0		0		0		Negative	Negative	N/A
Non-Treatment Arm	2008-09-18	27	F	Married (monogamous)	Yes	Yes	Yes	No	Yes	Business/Self-Employed	10000 - 20000	3	Cement	Cement	Iron Sheets	Yes	Communal water source	Communal toilet	Pit Latrine	No	Yes	Yes	Yes	No	Yes	Yes	No	Yes	No	5	Yes	Yes	1	512	7870	3.89597	24	0	0	No	0		0				Negative	Negative	N/A
Non-Treatment Arm	2008-09-24	30	M	Married (monogamous)	Yes	Yes	No	N/A	Yes	Business/Self-Employed	2000 - 4999	2	Earth	Earth	Iron Sheets	No	Environmental water source	Toilet outside for household only	Pit Latrine	Yes	Yes	No	No	No	Yes	Yes	No	Yes	No	4	Yes	Yes	2	629	205000	5.31175	24	0	0	No	0		0				Negative	Negative	N/A
Treatment Arm	2008-09-25	28	F	Married (polygamous)	Yes	No	N/A	No	Yes	Business employed by other	10000 - 20000	1	Earth	Earth	Iron Sheets	No	Communal water source	Communal toilet	Pit Latrine	No	Yes	No	Yes	No	No	Yes	No	Yes	No	2	Yes	Yes	1	547	403	2.6053	24	0	0	No	0		0		1	15	Negative	Negative	N/A
Non-Treatment Arm	2008-09-29	34	F	Widowed	Yes	No	N/A	No	Yes	Business/Self-Employed	2000 - 4999	1	Cement	Earth	Iron Sheets	No	Communal water source	Communal toilet	Pit Latrine	No	Yes	No	No	No	No	Yes	No	Yes	No	4	Yes	Yes	2	428	149000	5.17319	24	0	0	No	0		0				Negative	Negative	N/A
Treatment Arm	2008-10-02	50	M	Married (monogamous)	Yes	Yes	Yes	Yes	Yes	Professional e.g. teacher;lawyer	10000 - 20000	4	Cement	Cement	Iron Sheets	No	Environmental water source	Toilet outside for household only	Pit Latrine	Yes	Yes	No	Yes	No	Yes	Yes	No	Yes	No	9	Yes	Yes	1	368	137000	5.13672	24	0	0	No	0		0		0		Negative	Negative	N/A
Non-Treatment Arm	2008-10-02	32	F	Married (monogamous)	Yes	Yes	No	No	Yes	Business/Self-Employed	<2000	3	Cement	Stone	Iron Sheets	Yes	Communal water source	Toilet in the house	Pit Latrine	No	Yes	No	Yes	No	Yes	Yes	No	Yes	No	6	Yes	Yes	2	545	2790	3.4456	24	0	0	No	0		0				Negative	Negative	N/A
Treatment Arm	2008-10-06	33	M	Married (monogamous)	Yes	Yes	No	Yes	Yes	Business employed by other	5000 - 9999	4	Cement	Cement	Iron Sheets	No	Communal water source	Communal toilet	Pit Latrine	No	Yes	No	Yes	No	Yes	Yes	No	Yes	No	5	Yes	Yes	1	428	13700	4.13672	24	0	0	No	0		0		0		Negative	Negative	N/A
Non-Treatment Arm	2008-10-08	44	F	Widowed	Yes	Yes	Yes	No	Yes	Business/Self-Employed	<2000	1	Cement	Cement	Iron Sheets	No	Communal water source	Communal toilet	Pit Latrine	No	Yes	No	Yes	No	No	No	No	Yes	No	4	Yes	Yes	2	412	34300	4.53529	24	0	0	No	0		1	2010-02-02			Negative	Negative	N/A
Non-Treatment Arm	2008-10-13	51	F	Widowed	Yes	Yes	No	Yes	No	None	2000 - 4999	2	Cement	Earth	Iron Sheets	No	Environmental water source	Toilet outside for household only	Pit Latrine	Yes	No	No	No	No	No	No	No	No	Yes	12	Yes	Yes	1	902	96500	4.98453	24	0	0	No	0		0				Negative	Negative	N/A
Treatment Arm	2008-10-21	29	F	Married (polygamous)	Yes	Yes	No	No	Yes	Business/Self-Employed	2000 - 4999	2	Earth	Earth	Iron Sheets	No	Well/water outside house for household only	Toilet outside for household only	Pit Latrine	Yes	Yes	No	No	No	Yes	Yes	No	Yes	No	5	Yes	Yes	1	597	17600	4.24551	24	0	0	No	0		0		0		Negative	Negative	N/A
Treatment Arm			male																																												Negative	Negative	N/A
Treatment Arm	2008-10-27	34	M	Married (monogamous)	Yes	Yes	Yes	Yes	Yes	Professional e.g. teacher;lawyer	10000 - 20000	2	Cement	Cement	Iron Sheets	Yes	Piped Water in the House	Toilet outside for household only	Pit Latrine	No	Yes	No	No	No	Yes	Yes	No	Yes	No	3	Yes	Yes	1	856	22700	4.35603	24	0	0	No	0		0		0		Negative	Negative	N/A
Treatment Arm	2008-10-28	27	F	Widowed	Yes	Yes	Yes	No	Yes	Business/Self-Employed	10000 - 20000	3	Cement	Cement	Iron Sheets	Yes	Piped Water in the House	Toilet in the house	Flush toilet	No	Yes	Yes	Yes	No	Yes	Yes	No	Yes	No	3	Yes	Yes	2	573	22400	4.35025	24	0	0	No	0		1	2010-03-31	0		Negative	Negative	N/A
Treatment Arm	2008-10-29	25	M	Single without steady partner	Yes	Yes	Yes	Yes	Yes	Business employed by other	10000 - 20000	2	Cement	Cement	Iron Sheets	Yes	Well/water outside house for household only	Toilet outside for household only	Pit Latrine	No	Yes	No	No	No	Yes	Yes	No	Yes	No	1	Yes	Yes	1	578	861	2.935	24	0	0	No	0		0		0		Negative	Negative	N/A
Treatment Arm	2008-10-30	40	M	Married (monogamous)	Yes	Yes	Yes	Yes	Yes	Professional e.g. teacher;lawyer	5000 - 9999	2	Cement	Cement	Iron Sheets	Yes	Piped Water in the House	Communal toilet	Pit Latrine	No	No	Yes	No	No	No	Yes	No	Yes	No	2	Yes	Yes	2	753	54200	4.734	24	0	0	No	0		0		0		Negative	Negative	N/A
Non-Treatment Arm	2008-11-04	38	F	Widowed	Yes	Yes	Yes	Yes	Yes	Professional e.g. teacher;lawyer	<2000	4	Cement	Cement	Iron Sheets	Yes	Communal water source	Toilet in the house	Flush toilet	No	Yes	No	No	No	Yes	Yes	No	Yes	No	5	Yes	Yes	1	771	2270	3.35603	24	0	0	No	0		0				Negative	Negative	N/A
Non-Treatment Arm	2008-11-11	26	F	Married (monogamous)	Yes	Yes	No	N/A	No	None	<2000	1	Earth	Earth	Iron Sheets	No	Communal water source	Communal toilet	Pit Latrine	No	Yes	No	No	No	No	Yes	No	Yes	No	4	Yes	Yes	1	1094	27200	4.43457	24	0	0	No	0		0				Negative	Negative	N/A
Treatment Arm	2008-11-11	31	F	Married (monogamous)	Yes	Yes	Yes	Yes	Yes	Business/Self-Employed	>20000	6	Cement	Stone	Iron Sheets	Yes	Piped Water in the House	Toilet outside for household only	Pit Latrine	No	Yes	Yes	Yes	No	Yes	Yes	Yes	Yes	No	9	Yes	Yes	1	913	200	2.30103	24	0	0	No	0		0		0		Negative	Negative	N/A
Non-Treatment Arm	2008-11-18	53	M	Married (monogamous)	Yes	Yes	Yes	Yes	Yes	Professional e.g. teacher;lawyer	>20000	4	Cement	Stone	Iron Sheets	No	Well/water outside house for household only	Toilet outside for household only	Pit Latrine	Yes	Yes	No	No	No	Yes	Yes	No	Yes	No	5	Yes	Yes	1	677	84400	4.92634	24	0	0	No	0		0				Negative	Negative	N/A
Non-Treatment Arm	2008-11-18	38	M	Divorced/Separated	Yes	Yes	Yes	Yes	Yes	Business/Self-Employed	2000 - 4999	3	Earth	Earth	Grass/Makuti	No	Communal water source	Toilet outside for household only	Pit Latrine	Yes	No	No	No	No	No	Yes	No	No	No	5	Yes	Yes	2	640	245000	5.38917	24	0	0	No	0		0				Negative	Negative	N/A
Treatment Arm	2008-11-18	25	F	Widowed	Yes	Yes	No	N/A	Yes	Farmer	<2000	2	Earth	Earth	Iron Sheets	No	Communal water source	Other	Pit Latrine	Yes	Yes	No	No	No	No	Yes	No	Yes	No	6	Yes	Yes	1	514	36800	4.56585	24	0	0	No	0		0		0		Negative	Negative	N/A
Treatment Arm	2008-11-18	50	M	Married (monogamous)	Yes	Yes	Yes	Yes	Yes	Professional e.g. teacher;lawyer	>20000	4	Cement	Stone	Iron Sheets	Yes	Piped Water in the House	Toilet in the house	Flush toilet	No	Yes	No	No	No	Yes	Yes	No	Yes	No	7	Yes	Yes	2	383	71200	4.85248	24	0	0	No	0		1	2010-06-10	0		Negative	Negative	N/A
Treatment Arm	2008-12-01	23	F	Married (monogamous)	Yes	Yes	No	Yes	Yes	Farmer	10000 - 20000	3	Earth	Earth	Iron Sheets	No	Well/water outside house for household only	Toilet outside for household only	Pit Latrine	Yes	No	No	No	No	No	Yes	No	Yes	No	4	Yes	Yes	1	642	4880	3.68842	24	0	0	No	0		0		1	6	Negative	Negative	N/A
Non-Treatment Arm	2008-12-03	32	F	Married (monogamous)	Yes	No	N/A	Yes	Yes	Farmer	2000 - 4999	2	Earth	Earth	Iron Sheets	No	Well/water outside house for household only	Toilet outside for household only	Pit Latrine	Yes	Yes	No	No	No	Yes	Yes	No	Yes	No	11	Yes	Yes	2	870	756	2.87852	24	0	0	No	0		0				Negative	Negative	N/A
Treatment Arm	2008-12-10	23	F	Single with no partner	Yes	Yes	Yes	No	Yes	Business employed by other	2000 - 4999	1	Earth	Earth	Iron Sheets	No	Communal water source	Communal toilet	Pit Latrine	No	Yes	No	No	No	No	No	No	No	Yes	2	Yes	Yes	1	464	93000	4.96848	24	0	0	No	0		0		1	3	Negative	Negative	N/A
Non-Treatment Arm	2008-12-10	33	F	Married (polygamous)	Yes	Yes	Yes	Yes	Yes	Professional e.g. teacher;lawyer	>20000	4	Earth	Earth	Iron Sheets	Yes	Communal water source	Toilet outside for household only	Pit Latrine	Yes	No	No	No	No	No	Yes	No	Yes	No	6	Yes	Yes	1	443	37000	4.5682	24	0	0	No	0		1	2010-03-18			Negative	Negative	N/A
Non-Treatment Arm	2009-01-05	22	F	Divorced/Separated	Yes	No	N/A	N/A	Yes	Farmer	<2000	2	Earth	Earth	Grass/Makuti	No	Communal water source	Toilet outside for household only	Pit Latrine	Yes	No	No	No	No	No	No	No	Yes	No	9	Yes	Yes	2	421	232000	5.36549	24	0	0	No	0		0				Negative	Negative	N/A
Non-Treatment Arm	2009-01-06	26	M	Married (monogamous)	Yes	Yes	No	Yes	Yes	Business employed by other	2000 - 4999	1	Cement	Earth	Iron Sheets	No	Well/water outside house for household only	Communal toilet	Pit Latrine	No	Yes	No	Yes	No	No	Yes	No	Yes	No	3	Yes	Yes	2	465	244000	5.38739	24	0	0	No	0		1	2010-10-07			Negative	Negative	N/A
Non-Treatment Arm	2009-01-07	30	F	Single with steady partner	Yes	Yes	No	No	Yes	Business/Self-Employed	2000 - 4999	2	Cement	Earth	Iron Sheets	No	Well/water outside house for household only	Toilet outside for household only	Pit Latrine	Yes	Yes	No	No	No	No	Yes	No	Yes	No	4	Yes	Yes	2	628	31900	4.50379	24	0	0	No	0		0				Negative	Negative	N/A
Non-Treatment Arm	2009-01-07	23	F	Single with steady partner	Yes	No	N/A	N/A	Yes	Business employed by other	2000 - 4999	1	Cement	Stone	Iron Sheets	Yes	Well/water outside house for household only	Communal toilet	Pit Latrine	No	Yes	No	Yes	No	Yes	Yes	No	No	No	3	Yes	Yes	1	587	22200	4.34635	24	0	0	No	0		1	2010-10-28			Negative	Negative	N/A
Non-Treatment Arm	2009-01-08	25	F	Married (monogamous)	Yes	Yes	No	Yes	Yes	Farmer	<2000	2	Earth	Earth	Iron Sheets	No	Well/water outside house for household only	Toilet outside for household only	Pit Latrine	Yes	Yes	No	No	No	No	Yes	No	No	No	5	Yes	Yes	1	506	6310	3.80003	24	0	0	No	0		0				Negative	Negative	N/A
Treatment Arm	2009-01-13	33	F	Widowed	Yes	Yes	No	No	Yes	Business/Self-Employed	<2000	3	Cement	Cement	Iron Sheets	Yes	Communal water source	Communal toilet	Pit Latrine	No	Yes	No	Yes	No	Yes	Yes	No	Yes	No	8	Yes	Yes	1	700	92600	4.96661	24	0	0	No	0		1	2010-10-14	0		Negative	Negative	N/A
Non-Treatment Arm	2009-01-13	31	M	Married (polygamous)	Yes	No	N/A	N/A	Yes	Business/Self-Employed	2000 - 4999	2	Cement	Earth	Iron Sheets	No	Communal water source	Toilet outside for household only	Pit Latrine	No	Yes	No	No	No	Yes	Yes	No	Yes	No	6	Yes	Yes	1	415	196000	5.29226	24	0	0	No	0		0				Negative	Negative	N/A
Treatment Arm	2009-01-14	24	F	Single with steady partner	Yes	Yes	No	N/A	No	None	<2000	2	Earth	Earth	Iron Sheets	No	Communal water source	Toilet outside for household only	Pit Latrine	Yes	No	No	Yes	No	No	Yes	No	Yes	No	6	Yes	Yes	2	588	49000	4.6902	24	0	0	No	0		0		1	3	Negative	Negative	N/A
Non-Treatment Arm	2009-01-19	41	M	Married (monogamous)	Yes	Yes	No	No	Yes	Business/Self-Employed	2000 - 4999	4	Earth	Earth	Iron Sheets	No	Communal water source	Toilet outside for household only	Pit Latrine	Yes	No	No	No	No	Yes	Yes	No	Yes	No	8	Yes	Yes	2	432	80100	4.90363	24	0	0	No	0		0				Negative	Negative	N/A
Non-Treatment Arm	2009-01-21	29	F	Married (monogamous)	Yes	Yes	Yes	Yes	Yes	Business/Self-Employed	5000 - 9999	3	Cement	Stone	Iron Sheets	No	Communal water source	Communal toilet	Pit Latrine	No	Yes	No	No	No	No	Yes	No	Yes	No	5	Yes	Yes	1	397	7960	3.90091	24	0	0	No	0		0				Negative	Negative	N/A
Non-Treatment Arm	2009-01-21	27	M	Married (monogamous)	Yes	Yes	No	N/A	Yes	Business employed by other	5000 - 9999	1	Earth	Earth	Iron Sheets	No	Communal water source	Communal toilet	Pit Latrine	No	Yes	No	Yes	No	No	Yes	No	Yes	No	5	Yes	Yes	2	465	200	2.30103	24	0	0	No	0		0				Negative	Negative	N/A
Treatment Arm	2009-01-22	30	M	Married (monogamous)	Yes	Yes	No	No	Yes	Casual Laborer	2000 - 4999	2	Earth	Earth	Iron Sheets	No	Well/water outside house for household only	Toilet outside for household only	Pit Latrine	No	No	No	Yes	No	No	Yes	No	No	No	5	Yes	Yes	1	416	551000	5.74115	24	0	0	No	0		1	2010-05-06	0		Negative	N/A	N/A
Treatment Arm	2009-01-27	42	M	Married (polygamous)	Yes	Yes	No	N/A	Yes	Business/Self-Employed	<2000	2	Earth	Earth	Iron Sheets	No	Communal water source	Toilet outside for household only	Pit Latrine	Yes	No	No	No	No	No	Yes	No	Yes	No	4	Yes	Yes	2	532	39300	4.59439	24	0	0	No	0		0		0		Negative	Negative	N/A
Non-Treatment Arm	2009-01-27	47	F	Married (polygamous)	Yes	Yes	No	Yes	Yes	Business/Self-Employed	<2000	3	Cement	Stone	Iron Sheets	Yes	Communal water source	Toilet in the house	Flush toilet	No	Yes	No	No	No	Yes	Yes	No	Yes	No	15	Yes	Yes	1	631	248000	5.39445	24	0	0	No	0		0				Negative	N/A	N/A
Non-Treatment Arm	2009-01-28	26	M	Married (monogamous)	Yes	Yes	Yes	Yes	Yes	Business employed by other	5000 - 9999	1	Cement	Iron Sheets	Iron Sheets	No	Communal water source	Communal toilet	Pit Latrine	No	Yes	No	Yes	No	No	Yes	No	Yes	No	6	Yes	Yes	1	444	148000	5.17026	24	0	0	No	0		0						N/A
Non-Treatment Arm	2009-01-29	32	F	Single with steady partner	Yes	No	N/A	N/A	No	None	<2000	2	Cement	Stone	Iron Sheets	No	Communal water source	Toilet outside for household only	Pit Latrine	No	Yes	No	Yes	No	No	Yes	No	No	No	7	Yes	Yes	1	503	118000	5.07188	24	0	0	No	0		0				Negative	Negative	N/A
Treatment Arm	2009-02-02	29	F	Married (monogamous)	Yes	Yes	No	No	Yes	Business/Self-Employed	2000 - 4999	2	Cement	Earth	Iron Sheets	No	Communal water source	Other	Bush	Yes	No	No	No	No	No	Yes	No	Yes	No	4	Yes	Yes	2	523	107000	5.02938	24	0	0	No	0		1	2010-09-08	0		Negative	Negative	N/A
Non-Treatment Arm	2009-02-03	36	F	Widowed	Yes	Yes	Yes	Yes	Yes	Business/Self-Employed	5000 - 9999	1	Cement	Cement	Iron Sheets	No	Communal water source	Communal toilet	Pit Latrine	No	Yes	No	Yes	No	No	Yes	No	Yes	No	3	Yes	Yes	1	557	200	2.30103	24	0	0	No	0		0				Negative	N/A	N/A
Non-Treatment Arm	2009-02-05	34	M	Married (monogamous)	Yes	Yes	Yes	Yes	Yes	Business employed by other	10000 - 20000	2	Cement	Cement	Iron Sheets	Yes	Communal water source	Toilet in the house	Flush toilet	No	Yes	Yes	Yes	No	Yes	Yes	No	Yes	No	3	Yes	Yes	1	1111	21700	4.33646	24	0	0	No	0		0				Negative	Negative	N/A
Non-Treatment Arm	2009-02-09	27	M	Married (monogamous)	Yes	Yes	No	No	Yes	Business/Self-Employed	2000 - 4999	2	Cement	Cement	Iron Sheets	No	Communal water source	Communal toilet	Pit Latrine	No	Yes	No	Yes	No	No	Yes	No	No	No	1	Yes	Yes	1	699	156000	5.19312	24	0	0	No	0		0				Negative	Negative	N/A
Non-Treatment Arm	2009-02-10	53	M	Married (polygamous)	Yes	Yes	No	N/A	Yes	Business employed by other	2000 - 4999	1	Cement	Earth	Iron Sheets	No	Communal water source	Communal toilet	Pit Latrine	No	Yes	No	Yes	No	No	Yes	No	Yes	No	2	Yes	Yes	1	441	213000	5.32838	24	0	0	No	0		1	2010-11-22			Negative	Negative	N/A
Non-Treatment Arm	2009-02-10	36	F	Married (polygamous)	Yes	Yes	Yes	No	No	None	10000 - 20000	3	Cement	Cement	Iron Sheets	No	Communal water source	Toilet outside for household only	Pit Latrine	No	Yes	No	No	No	Yes	Yes	No	Yes	No	4	Yes	Yes	2	493	66700	4.82413	24	0	0	No	0		0				Negative	N/A	N/A
Non-Treatment Arm	2009-02-12	36	F	Divorced/Separated	No	N/A	N/A	N/A	Yes	Casual Laborer	<2000	4	Cement	Stone	Iron Sheets	Yes	Piped Water in the House	Toilet in the house	Flush toilet	No	Yes	Yes	No	No	Yes	Yes	No	No	No	5	Yes	Yes	1	506	17900	4.25285	24	0	0	No	0		0				Negative	N/A	N/A
Treatment Arm	2009-02-12	34	M	Married (monogamous)	Yes	Yes	No	Yes	Yes	Business employed by other	5000 - 9999	2	Cement	Cement	Iron Sheets	Yes	Communal water source	Communal toilet	Pit Latrine	No	Yes	No	Yes	No	Yes	Yes	No	Yes	No	1	Yes	Yes	1	445	174000	5.24055	24	0	0	No	0		0		0		Negative	Negative	N/A
Non-Treatment Arm	2009-02-16	34	F	Widowed	Yes	Yes	Yes	No	Yes	Farmer	<2000	3	Cement	Cement	Iron Sheets	No	Communal water source	Toilet outside for household only	Pit Latrine	Yes	No	No	No	No	Yes	Yes	No	Yes	No	4	Yes	Yes	1	737	127000	5.1038	24	0	0	No	0		0				Negative	Negative	N/A
Non-Treatment Arm	2009-02-18	23	F	Single without steady partner	No	N/A	N/A	N/A	Yes	Business/Self-Employed	<2000	1	Earth	Earth	Iron Sheets	No	Communal water source	Communal toilet	Pit Latrine	No	Yes	No	Yes	No	No	No	No	No	Yes	5	Yes	Yes	2	489	248000	5.39445	24	0	0	No	0		0				Negative	Negative	N/A
Treatment Arm	2009-02-19	32	M	Married (monogamous)	Yes	Yes	No	Yes	Yes	Business employed by other	2000 - 4999	2	Cement	Cement	Iron Sheets	No	Communal water source	Communal toilet	Pit Latrine	No	Yes	No	No	No	No	Yes	No	Yes	No	5	Yes	Yes	1	489	7400	3.86923	24	0	0	No	0		0		0		Negative	N/A	N/A
Treatment Arm	2009-02-19	28	F	Married (monogamous)	Yes	Yes	No	No	Yes	Business/Self-Employed	5000 - 9999	2	Cement	Cement	Iron Sheets	Yes	Communal water source	Communal toilet	Pit Latrine	No	Yes	Yes	Yes	No	Yes	Yes	No	Yes	No	6	Yes	Yes	1	883	8610	3.935	24	0	0	No	0		0		0		Negative	Negative	N/A
Treatment Arm	2009-02-23	39	F	Single with steady partner	Yes	Yes	N/A	N/A	Yes	Business/Self-Employed	<2000	2	Cement	Cement	Iron Sheets	No	Communal water source	Communal toilet	Pit Latrine	Yes	Yes	No	No	No	No	No	No	Yes	No	6	Yes	Yes	1	783	156000	5.19312	24	0	0	No	0		0		0		Negative	N/A	N/A
Non-Treatment Arm	2009-02-23	23	M	Married (monogamous)	Yes	Yes	No	N/A	Yes	Business employed by other	<2000	2	Earth	Earth	Iron Sheets	No	Communal water source	Toilet outside for household only	Pit Latrine	No	Yes	No	No	No	No	Yes	No	Yes	No	3	Yes	Yes	1	736	10100	4.00432	24	0	0	No	0		0				Negative	Negative	N/A
Non-Treatment Arm	2009-02-23	37	F	Single with steady partner	Yes	No	N/A	N/A	Yes	Business/Self-Employed	2000 - 4999	2	Cement	Cement	Iron Sheets	No	Communal water source	Communal toilet	Pit Latrine	No	Yes	No	No	No	No	Yes	No	Yes	No	6	Yes	Yes	1	387	1890	3.27646	24	0	0	No	0		0				Negative	Negative	N/A
Treatment Arm	2009-02-25	22	F	Single with steady partner	Yes	Yes	No	No	No	None	>20000	2	Cement	Stone	Iron Sheets	Yes	Communal water source	Communal toilet	Pit Latrine	No	Yes	No	No	No	Yes	Yes	No	Yes	No	7	Yes	Yes	2	543	42700	4.63043	24	0	0	No	0		0		0		Negative	N/A	N/A
Treatment Arm	2009-02-25	33	F	Married (monogamous)	Yes	Yes	Yes	Yes	Yes	Professional e.g. teacher;lawyer	5000 - 9999	4	Cement	Cement	Iron Sheets	Yes	Piped Water in the House	Toilet outside for household only	Pit Latrine	Yes	Yes	Yes	No	No	Yes	Yes	No	Yes	No	8	Yes	Yes	1	376	6020	3.7796	24	0	0	No	0		0		0		Negative	N/A	N/A
Treatment Arm	2009-03-03	39	F	Married (polygamous)	Yes	No	N/A	N/A	Yes	Business/Self-Employed	<2000	2	Cement	Cement	Iron Sheets	No	Well/water outside house for household only	Other	Bush	Yes	Yes	No	Yes	No	Yes	Yes	No	No	No	5	Yes	Yes	1	429	163000	5.21219	24	0	0	No	0		1	2011-01-12	0		Negative	N/A	N/A
Treatment Arm	2009-03-05	35	F	Single with steady partner	Yes	Yes	No	N/A	Yes	Business/Self-Employed	<2000	2	Earth	Earth	Iron Sheets	No	Well/water outside house for household only	Communal toilet	Pit Latrine	No	Yes	No	Yes	No	No	Yes	No	Yes	No	6	Yes	Yes	2	483	31100	4.49276	24	0	0	No	0		0		1	9	Negative	N/A	N/A
Non-Treatment Arm	2009-03-09	36	F	Married (monogamous)	Yes	Yes	Yes	Yes	Yes	Business/Self-Employed	10000 - 20000	4	Cement	Stone	Tiles/Shingles	Yes	Piped Water in the House	Toilet in the house	Flush toilet	No	Yes	Yes	Yes	No	Yes	Yes	Yes	Yes	No	7	Yes	Yes	2	1150	25900	4.4133	24	0	0	No	0		0				Negative	N/A	N/A
Non-Treatment Arm	2009-03-10	46	F	Married (monogamous)	Yes	Yes	Yes	Yes	Yes	Professional e.g. teacher;lawyer	10000 - 20000	4	Cement	Stone	Tiles/Shingles	Yes	Piped Water in the House	Toilet in the house	Flush toilet	No	Yes	Yes	Yes	No	Yes	Yes	No	Yes	No	9	Yes	Yes	2	429	8770	3.943	24	0	0	No	0		0				Negative	N/A	N/A
Treatment Arm	2009-03-11	36	F	Married (monogamous)	Yes	Yes	No	No	Yes	Business/Self-Employed	<2000	1	Earth	Earth	Iron Sheets	No	Well/water outside house for household only	Communal toilet	Pit Latrine	Yes	Yes	No	No	No	No	No	No	Yes	No	10	Yes	Yes	2	449	7650	3.88366	24	0	0	No	0		1	2009-12-16	1	3	Negative	N/A	N/A
Treatment Arm	2009-03-12	22	F	Married (polygamous)	Yes	No	N/A	Yes	No	None		4	Cement	Cement	Iron Sheets	No	Piped Water in the House	Toilet outside for household only	Pit Latrine	Yes	Yes	No	Yes	No	No	Yes	No	Yes	No	7	Yes	Yes	1	412	6170	3.79029	24	0	0	No	0		1	2010-01-05	1	6	Negative	N/A	N/A
Non-Treatment Arm	2009-03-12	46	M	Married (polygamous)	Yes	Yes	Yes	No	Yes	Business employed by other	5000 - 9999	2	Cement	Cement	Iron Sheets	Yes	Well/water outside house for household only	Toilet outside for household only	Pit Latrine	No	Yes	Yes	Yes	No	Yes	Yes	Yes	Yes	No	7	Yes	Yes	2	475	40600	4.60853	24	0	0	No	0		0				Negative	N/A	N/A
Non-Treatment Arm	2009-03-16	32	F	Married (polygamous)	Yes	Yes	No	Yes	Yes	Business/Self-Employed	2000 - 4999	3	Earth	Earth	Iron Sheets	No	Communal water source	Toilet outside for household only	Pit Latrine	Yes	Yes	No	Yes	No	Yes	Yes	No	Yes	No	4	Yes	Yes	2	701	1080	3.03342	24	0	0	No	0		0				Negative	N/A	N/A
Treatment Arm	2009-03-18	29	F	Single with steady partner	Yes	Yes	No	N/A	Yes	Casual Laborer	<2000	3	Earth	Earth	Iron Sheets	No	Communal water source	Toilet outside for household only	Pit Latrine	Yes	Yes	No	No	No	No	Yes	No	No	No	5	Yes	Yes	1	487	11900	4.07555	24	0	0	No	0		1	2011-01-10	1	3	Negative	N/A	N/A
Non-Treatment Arm	2009-03-18	24	M	Married (monogamous)	Yes	Yes	No	No	Yes	Farmer	<2000	2	Earth	Earth	Grass/Makuti	No	Communal water source	Toilet outside for household only	Pit Latrine	Yes	No	No	No	No	No	Yes	No	Yes	No	4	Yes	Yes	2	613	35200	4.54654	24	0	0	No	0		0				Negative	N/A	N/A
Treatment Arm	2009-03-23	22	M	Single with no partner	Yes	Yes	No	Yes	Yes	Business employed by other	<2000	1	Earth	Earth	Iron Sheets	No	Communal water source	Communal toilet	Pit Latrine	No	Yes	No	No	No	No	No	No	Yes	No	2	Yes	Yes	1	566	49400	4.69373	24	0	0	No	0		0		0		Negative	N/A	N/A
Non-Treatment Arm	2009-03-24	26	F	Single with no partner	Yes	Yes	Yes	No	Yes	Business/Self-Employed	2000 - 4999	1	Cement	Cement	Iron Sheets	No	Communal water source	Communal toilet	Pit Latrine	No	Yes	No	Yes	No	No	Yes	No	Yes	No	3	Yes	Yes	1	473	40000	4.60206	24	0	0	No	0		1	2010-07-07			Negative	N/A	N/A
Non-Treatment Arm	2009-03-25	37	F	Single with steady partner	Yes	Yes	No	Yes	Yes	Business employed by other	2000 - 4999	1	Cement	Cement	Iron Sheets	No	Communal water source	Communal toilet	Pit Latrine	No	Yes	No	Yes	No	Yes	Yes	No	Yes	No	5	Yes	Yes	1	522	200	2.30103	24	0	0	No	0		0				Negative	N/A	N/A
Treatment Arm	2009-03-25	29	M	Single with steady partner	Yes	Yes	No	Yes	Yes	Business/Self-Employed	2000 - 4999	1	Cement	Cement	Iron Sheets	No	Communal water source	Communal toilet	Pit Latrine	No	Yes	No	Yes	No	No	Yes	No	No	No	1	Yes	Yes	1	647	288000	5.45939	24	0	0	No	0		0		0		Negative	N/A	N/A
Treatment Arm	2009-04-06	27	F	Married (monogamous)	Yes	Yes	No	N/A	No	None	2000 - 4999	1	Cement	Cement	Iron Sheets	No	Environmental water source	Communal toilet	Pit Latrine	Yes	Yes	No	No	No	No	Yes	No	Yes	No	3	Yes	Yes	2	535	168000	5.22531	24	0	0	No	0		0		0		Negative	N/A	N/A
Treatment Arm	2009-04-08	27	F	Married (monogamous)	Yes	Yes	No	No	Yes	Business/Self-Employed	2000 - 4999	3	Cement	Stone	Iron Sheets	Yes	Communal water source	Toilet in the house	Pit Latrine	Yes	Yes	No	No	No	Yes	Yes	No	Yes	No	4	Yes	Yes	1	828	15100	4.17898	24	0	0	No	0		0		1	15	Negative		N/A
Non-Treatment Arm	2009-04-14	20	F	Single without steady partner	Yes	Yes	Yes	Yes	Yes	Business employed by other	5000 - 9999	2	Cement	Stone	Tiles/Shingles	Yes	Piped Water in the House	Toilet in the house	Flush toilet	No	No	Yes	Yes	No	Yes	Yes	Yes	Yes	No	2	Yes	Yes	1	488	47200	4.67394	24	0	0	No	0		0				Negative	N/A	N/A
Non-Treatment Arm	2009-04-15	23	M	Single with steady partner	Yes	Yes	Yes	Yes	Yes	Business/Self-Employed	2000 - 4999	1	Cement	Cement	Iron Sheets	No	Communal water source	Communal toilet	Pit Latrine	No	Yes	No	Yes	No	No	Yes	No	Yes	No	2	Yes	Yes	1	676	200	2.30103	24	0	0	No	0		0				Negative	N/A	N/A
Treatment Arm	2009-04-15	37	M	Married (monogamous)	Yes	No	N/A	Yes	Yes	Business/Self-Employed	5000 - 9999	1	Earth	Earth	Iron Sheets	No	Communal water source	Toilet outside for household only	Pit Latrine	Yes	No	No	No	No	No	Yes	No	Yes	No	3	Yes	Yes	1	497	2200	3.34242	24	0	0	No	0		1	2010-10-21	0		Negative	N/A	N/A
Treatment Arm	2009-04-15	45	F	Single with no partner	Yes	No	N/A	N/A	Yes	Business/Self-Employed	<2000	3	Earth	Earth	Iron Sheets	No	Well/water outside house for household only	Toilet outside for household only	Pit Latrine	Yes	No	No	No	No	No	No	No	Yes	No	1	Yes	Yes	2	688	15200	4.18184	24	0	0	No	0		0		0		Negative	N/A	N/A
Treatment Arm	2009-04-20	22	M	Single with steady partner	Yes	Yes	No	No	Yes	Business/Self-Employed	2000 - 4999	2	Earth	Cement	Iron Sheets	No	Communal water source	Communal toilet	Pit Latrine	No	No	No	Yes	No	No	Yes	No	Yes	No	1	Yes	Yes	1	631	13700	4.13672	24	0	0	No	0		0		0		Negative	N/A	N/A
Treatment Arm	2009-04-20	51	F	Married (monogamous)	Yes	Yes	No	No	Yes	Business/Self-Employed	<2000	3	Earth	Earth	Iron Sheets	No	Communal water source	Toilet outside for household only	Pit Latrine	Yes	Yes	No	No	No	Yes	Yes	No	Yes	No	13	Yes	Yes	1	794	200	2.30103	24	0	0	No	0		0		0		Negative	N/A	N/A
Non-Treatment Arm	2009-04-20	24	F	Single with no partner	Yes	Yes	Yes	Yes	Yes	Business employed by other	10000 - 20000	1	Cement	Cement	Iron Sheets	Yes	Well/water outside house for household only	Communal toilet	Flush toilet	No	No	Yes	No	No	Yes	No	No	Yes	No	1	Yes	Yes	1	756	51900	4.71517	24	0	0	No	0		0				Negative	N/A	N/A
Non-Treatment Arm	2009-05-04	26	F	Single with steady partner	Yes	Yes	Yes	Yes	No	None	10000 - 20000	4	Cement	Cement	Iron Sheets	Yes	Piped Water in the House	Communal toilet	Pit Latrine	No	Yes	No	No	No	No	No	No	Yes	No	7	Yes	Yes	1	598	57600	4.76042	24	0	0	No	0		0				Negative	N/A	N/A
Treatment Arm	2009-05-04	26	F	Married (monogamous)	Yes	Yes	No	N/A	No	None	5000 - 9999	4	Earth	Earth	Iron Sheets	No	Well/water outside house for household only	Communal toilet	Pit Latrine	Yes	Yes	No	No	No	Yes	Yes	No	Yes	No	4	Yes	Yes	1	843	8480	3.9284	24	0	0	No	0		0		0		Negative	N/A	N/A
Non-Treatment Arm	2009-05-06	20	F	Single with no partner	Yes	Yes	No	Yes	Yes	Business/Self-Employed	<2000	2	Cement	Cement	Iron Sheets	No	Piped Water in the House	Toilet in the house	Flush toilet	No	Yes	No	Yes	No	No	Yes	No	Yes	No	6	Yes	Yes	1	596	161000	5.20683	24	0	0	No	0		0				Negative	N/A	N/A
Treatment Arm	2009-05-06	25	M	Married (monogamous)	Yes	Yes	No	No	Yes	Business employed by other	2000 - 4999	1	Cement	Earth	Iron Sheets	Yes	Well/water outside house for household only	Toilet outside for household only	Pit Latrine	No	Yes	No	No	No	Yes	Yes	No	No	No	2	Yes	Yes	1	537	32200	4.50786	24	0	0	No	0		0		0		Negative	N/A	N/A
Treatment Arm	2009-05-12	24	F	Married (monogamous)	Yes	No	N/A	N/A	No	None	5000 - 9999	2	Earth	Earth	Iron Sheets	No	Well/water outside house for household only	Toilet outside for household only	Pit Latrine	Yes	No	No	No	No	No	Yes	No	No	No	4	Yes	Yes	1	497	1300	3.11394	24	0	0	No	0		0		1	9	Negative	N/A	N/A
Treatment Arm	2009-05-13	25	F	Single without steady partner	Yes	Yes	Yes	Yes	Yes	Business employed by other	<2000	6	Cement	Stone	Tiles/Shingles	Yes	Communal water source	Toilet in the house	Flush toilet	No	Yes	Yes	No	No	Yes	Yes	No	Yes	No	9	Yes	Yes	2	362	11800	4.07188	24	0	0	No	0		0		1	6	Negative	N/A	N/A
Non-Treatment Arm	2009-05-19	35	M	Married (monogamous)	Yes	Yes	Yes	No	Yes	Business/Self-Employed	5000 - 9999	2	Cement	Cement	Iron Sheets	No	Communal water source	Communal toilet	Pit Latrine	No	Yes	No	Yes	No	No	Yes	No	Yes	No	6	Yes	Yes	1	562	60000	4.77815	24	0	0	No	0		1	2010-03-15			Negative	N/A	N/A
Non-Treatment Arm	2009-05-20	22	F	Married (monogamous)	Yes	Yes	No	N/A	No	None	2000 - 4999	1	Cement	Cement	Iron Sheets	No	Communal water source	Communal toilet	Pit Latrine	No	Yes	No	Yes	No	Yes	No	No	No	No	2	Yes	Yes	1	1253	23500	4.37107	24	0	0	No	0		0				Negative	N/A	N/A
Treatment Arm	2009-05-28	31	F	Widowed	Yes	Yes	No	Yes	Yes	Business employed by other	5000 - 9999	1	Cement	Cement	Iron Sheets	No	Communal water source	Communal toilet	Pit Latrine	No	Yes	No	Yes	No	No	Yes	No	Yes	No	5	Yes	Yes	1	552	3930	3.59439	24	0	0	No	0		1	2011-02-21	0		Negative	N/A	N/A
Treatment Arm	2009-06-03	23	F	Single with no partner	Yes	No	N/A	No	Yes	Business employed by other	<2000	4	Cement	Stone	Iron Sheets	Yes	Well/water outside house for household only	Toilet in the house	Flush toilet	No	Yes	No	No	No	Yes	Yes	No	Yes	No	11	Yes	Yes	1	496	327000	5.51455	24	0	0	No	0		1	2010-09-13	0		Negative	N/A	N/A
Non-Treatment Arm	2009-06-09	34	M	Married (polygamous)	Yes	Yes	Yes	Yes	Yes	Business employed by other	>20000	2	Cement	Stone	Iron Sheets	Yes	Piped Water in the House	Communal toilet	Pit Latrine	No	Yes	Yes	Yes	No	Yes	Yes	No	Yes	No	3	Yes	Yes	1	656	12700	4.1038	24	0	0	No	0		0				Negative	N/A	N/A
Non-Treatment Arm	2009-06-10	50	M	Married (polygamous)	Yes	Yes	Yes	Yes	Yes	Business/Self-Employed	>20000	2	Cement	Iron Sheets	Iron Sheets	Yes	Communal water source	Communal toilet	Pit Latrine	Yes	Yes	No	No	No	Yes	Yes	No	Yes	No	11	Yes	Yes	2	609	756	2.87852	24	0	0	No	0		0				Negative	N/A	N/A
Treatment Arm	2009-06-11	21	F	Widowed	Yes	No	N/A	N/A	No	None	<2000	3	Earth	Earth	Iron Sheets	No	Communal water source	Toilet outside for household only	Pit Latrine	Yes	Yes	No	No	No	No	Yes	No	Yes	No	8	Yes	Yes	1	418	82000	4.91381	24	0	0	No	0		0		0		Negative	N/A	N/A
Treatment Arm	2009-06-11	35	F	Divorced/Separated	Yes	Yes	No	N/A	Yes	Business/Self-Employed	<2000	2	Cement	Iron Sheets	Iron Sheets	Yes	Communal water source	Communal toilet	Pit Latrine	No	Yes	Yes	No	No	Yes	Yes	No	Yes	No	6	Yes	Yes	1	370	18500	4.26717	24	0	0	No	0		1	2010-01-18	1	21	Negative	N/A	N/A
Treatment Arm	2009-06-16	24	M	Single with no partner	Yes	Yes	No	Yes	Yes	Business employed by other	2000 - 4999	2	Cement	Cement	Iron Sheets	Yes	Communal water source	Communal toilet	Pit Latrine	No	Yes	No	Yes	No	No	Yes	No	Yes	No	2	Yes	Yes	1	448	750000	5.87506	24	0	0	No	0		0		0		Negative	N/A	N/A
Treatment Arm	2009-06-16	37	M	Widowed	Yes	Yes	Yes	Yes	Yes	Business employed by other	10000 - 20000	2	Cement	Cement	Iron Sheets	No	Communal water source	Communal toilet	Pit Latrine	No	No	Yes	Yes	No	No	Yes	No	Yes	No	1	Yes	Yes	2	408	540000	5.73239	24	0	0	No	0		1	2010-06-15	0		Negative	N/A	N/A
Non-Treatment Arm	2009-06-17	33	F	Widowed	No	N/A	N/A	N/A	Yes	Business/Self-Employed	10000 - 20000	2	Cement	Cement	Iron Sheets	Yes	Communal water source	Communal toilet	Pit Latrine	No	Yes	No	Yes	No	Yes	No	No	Yes	No	2	Yes	Yes	1	455	90100	4.95472	24	0	0	No	0		0				Negative	N/A	N/A
Non-Treatment Arm	2009-06-18	24	F	Married (monogamous)	Yes	No	N/A	N/A	Yes	Business/Self-Employed	5000 - 9999	3	Cement	Cement	Iron Sheets	No	Communal water source	Toilet outside for household only	Pit Latrine	Yes	Yes	No	Yes	No	No	Yes	No	Yes	No	5	Yes	Yes	1	1055	1480	3.17026	24	0	0	No	0		0				Negative	Negative	N/A
Non-Treatment Arm	2008-02-20	38	F	Single with steady partner	Yes	Yes	Yes	Yes	Yes	Business/Self-Employed	2000 - 4999	3	Cement	Timber/Wood	Iron Sheets	Yes	Piped Water in the House	Toilet in the house	Flush toilet	No	Yes	Yes	Yes	No	Yes	Yes	No	Yes	No	2	Yes	Yes	2	228	2370	3.37475	24	0	0	No	0		1	2009-10-12			Negative	N/A	N/A
Non-Treatment Arm	2008-02-20	38	F	Married (polygamous)	Yes	Yes	Yes	Yes	Yes	Business/Self-Employed	<2000	2	Cement	Stone	Iron Sheets	No	Piped Water in the House	Toilet outside for household only	Pit Latrine	Yes	Yes	No	No	No	No	Yes	No	Yes	No	8	Yes	Yes	2	336	8990	3.95376	24	0	0	No	0		1	2008-05-19			Negative	N/A	N/A
Non-Treatment Arm	2008-02-21	22	F	Married (polygamous)	Yes	Yes	No	No	No	None	<2000	4	Earth	Earth	Iron Sheets	No	Communal water source	Toilet outside for household only	Pit Latrine	Yes	No	No	No	No	Yes	Yes	No	Yes	No	4	Yes	Yes	1	213	624000	5.79518	24	0	0	No	0		1	2008-05-19			Negative	N/A	N/A
Non-Treatment Arm			female																																												Positive	Negative	N/A
Treatment Arm	2008-02-25	33	F	Married (monogamous)	Yes	Yes	No	No	Yes	Farmer	<2000	3	Earth	Earth	Iron Sheets	No	Communal water source	Toilet outside for household only	Pit Latrine	Yes	No	No	No	No	No	No	No	No	Yes	5	Yes	Yes	2	688	93500	4.97081	24	0	0	No	0		0		0		Negative	N/A	N/A
Treatment Arm	2008-02-26	39	F	Widowed	Yes	Yes	No	No	Yes	Farmer	<2000	3	Earth	Earth	Iron Sheets	No	Communal water source	Toilet outside for household only	Pit Latrine	Yes	Yes	No	No	No	Yes	Yes	No	Yes	No	5	Yes	Yes	1	1306	2670	3.42651	24	0	0	No	0		0		0		Negative	N/A	N/A
Non-Treatment Arm			female																																												Negative	N/A	N/A
Non-Treatment Arm	2008-02-26	35	F	Married (polygamous)	No	N/A	N/A	N/A	Yes	Farmer	<2000	3	Earth	Earth	Iron Sheets	No	Communal water source	Toilet outside for household only	Pit Latrine	Yes	No	No	No	No	No	Yes	No	No	No	6	Yes	Yes	2	519	40400	4.60638	24	0	0	No	0		0				Negative	N/A	N/A
Treatment Arm	2008-02-27	38	F	Married (monogamous)	Yes	Yes	Yes	No	No	None	<2000	2	Cement	Stone	Iron Sheets	Yes	Communal water source	Toilet in the house	Flush toilet	No	Yes	Yes	No	No	Yes	Yes	Yes	Yes	No	4	Yes	Yes	2	334	83600	4.92221	24	0	0	No	0		0		0		Negative	N/A	N/A
Non-Treatment Arm	2008-02-28	26	F	Single with no partner	Yes	Yes	No	Yes	Yes	Farmer	<2000	3	Earth	Earth	Grass/Makuti	No	Communal water source	Toilet outside for household only	Pit Latrine	Yes	No	No	No	No	No	No	No	Yes	No	8	Yes	Yes	2	405	21300	4.32838	24	0	0	No	0		1	2008-06-03			Negative	N/A	N/A
Treatment Arm	2008-02-28	32	F	Widowed	Yes	Yes	No	Yes	Yes	Farmer	<2000	2	Earth	Earth	Iron Sheets	No	Communal water source	Toilet outside for household only	Pit Latrine	Yes	No	No	No	No	No	Yes	No	No	No	2	Yes	Yes	2	464	15700	4.1959	24	0	0	No	0		0		1	6	Negative	N/A	N/A
Treatment Arm	2008-03-03	35	M	Married (monogamous)	Yes	Yes	Yes	Yes	Yes	Business/Self-Employed	2000 - 4999	3	Earth	Earth	Iron Sheets	No	Environmental water source	Toilet outside for household only	Pit Latrine	Yes	No	No	No	No	Yes	Yes	No	No	No	4	Yes	Yes	2	769	50900	4.70672	24	0	0	No	0		0		0		Negative	N/A	N/A
Treatment Arm	2008-03-03	42	M	Married (monogamous)	Yes	Yes	No	Yes	Yes	Business employed by other	<2000	3	Earth	Earth	Iron Sheets	No	Piped Water in the House	Toilet outside for household only	Pit Latrine	Yes	Yes	No	No	No	Yes	Yes	No	Yes	No	6	Yes	Yes	2	232	207000	5.31597	24	0	0	No	0		1	2008-05-29	0		Negative	N/A	N/A
Treatment Arm	2008-03-03	50	M	Married (monogamous)	Yes	Yes	No	Yes	Yes	Professional e.g. teacher;lawyer	<2000	3	Earth	Earth	Iron Sheets	No	Piped Water in the House	Toilet outside for household only	Pit Latrine	Yes	No	No	No	No	No	Yes	No	Yes	No	4	Yes	Yes	2	316	253000	5.40312	24	0	0	No	0		1	2009-07-28	0		Negative	N/A	N/A
Treatment Arm	2008-03-03	35	M	Married (monogamous)	Yes	No	N/A	N/A	Yes	Farmer	<2000	3	Earth	Earth	Iron Sheets	No	Communal water source	Toilet outside for household only	Pit Latrine	Yes	Yes	No	No	No	No	Yes	No	No	No	5	Yes	Yes	2	718	181000	5.25768	24	0	0	No	0		0		0		Negative	N/A	N/A
Non-Treatment Arm	2008-03-03	44	F	Married (monogamous)	Yes	No	N/A	N/A	No	None	<2000	3	Earth	Earth	Iron Sheets	No	Environmental water source	Toilet outside for household only	Pit Latrine	Yes	No	No	No	No	No	Yes	No	Yes	No	3	Yes	Yes	2	493	21100	4.32428	24	0	0	No	0		0				Negative	N/A	N/A
Treatment Arm	2008-03-04	31	F	Widowed	Yes	Yes	No	N/A	Yes	Business/Self-Employed	<2000	3	Earth	Earth	Iron Sheets	No	Environmental water source	Toilet outside for household only	Pit Latrine	Yes	No	No	No	No	No	No	No	Yes	No	5	Yes	Yes	2	276	26400	4.4216	24	0	0	No	0		1	2008-12-04	0		Negative	N/A	N/A
Treatment Arm	2008-03-04	32	M	Married (monogamous)	Yes	No	N/A	N/A	Yes	Business/Self-Employed	<2000	2	Earth	Earth	Iron Sheets	No	Communal water source	Toilet outside for household only	Pit Latrine	Yes	Yes	No	Yes	No	Yes	Yes	No	Yes	No	5	Yes	Yes	1	735	27300	4.43616	24	0	0	No	0		0		0		Negative	N/A	N/A
Treatment Arm	2008-03-04	38	F	Married (polygamous)	Yes	No	N/A	N/A	Yes	Casual Laborer	<2000	3	Earth	Earth	Iron Sheets	No	Environmental water source	Toilet outside for household only	Pit Latrine	Yes	No	No	No	No	No	Yes	No	Yes	No	6	Yes	Yes	1	639	44400	4.64738	24	0	0	No	0		0		0		Negative	N/A	N/A
Treatment Arm	2008-03-05	48	F	Divorced/Separated	Yes	Yes	No	N/A	Yes	Business/Self-Employed	<2000	4	Cement	Stone	Iron Sheets	Yes	Piped Water in the House	Toilet in the house	Flush toilet	No	Yes	Yes	Yes	No	Yes	Yes	Yes	Yes	No	2	Yes	Yes	2	548	1190	3.07555	24	0	0	No	0		0		0		Negative	N/A	N/A
Non-Treatment Arm	2008-03-06	22	F	Married (monogamous)	Yes	Yes	No	Yes	Yes	Business/Self-Employed	<2000	3	Earth	Earth	Iron Sheets	No	Well/water outside house for household only	Toilet outside for household only	Pit Latrine	No	Yes	No	No	No	No	Yes	No	Yes	No	2	Yes	Yes	2	207	212000	5.32634	24	0	0	No	0		1	2008-06-06			Negative	N/A	N/A
Non-Treatment Arm			female																																												Negative	N/A	N/A
Non-Treatment Arm	2008-03-10	25	F	Married (monogamous)	Yes	No	N/A	No	Yes	Casual Laborer	<2000	4	Earth	Earth	Iron Sheets	No	Communal water source	Toilet outside for household only	Pit Latrine	Yes	No	No	No	No	No	Yes	No	Yes	No	3	Yes	Yes	2	315	3410	3.53275	24	0	0	No	0		1	2008-06-18			Negative	N/A	N/A
Treatment Arm	2008-03-10	36	F	Married (monogamous)	Yes	Yes	No	No	Yes	Farmer	<2000	3	Earth	Earth	Grass/Makuti	No	Well/water outside house for household only	Toilet outside for household only	Pit Latrine	Yes	No	No	No	No	No	Yes	No	Yes	No	8	Yes	Yes	1	1124	5760	3.76042	24	0	0	No	0		0		1	12	Negative	N/A	N/A
Treatment Arm	2008-03-11	33	F	Widowed	Yes	No	N/A	No	Yes	Business/Self-Employed	<2000	5	Earth	Earth	Iron Sheets	No	Environmental water source	Toilet outside for household only	Pit Latrine	Yes	No	No	No	No	No	No	No	No	Yes	8	Yes	Yes	1	485	11200	4.04922	24	0	0	No	0		0		0		Negative	N/A	N/A
Treatment Arm	2008-03-11	30	F	Widowed	Yes	No	N/A	N/A	Yes	Business/Self-Employed	<2000	3	Earth	Earth	Iron Sheets	No	Well/water outside house for household only	Toilet outside for household only	Pit Latrine	Yes	No	No	No	No	No	Yes	No	No	No	9	Yes	Yes	1	582	4600	3.66276	24	0	0	No	0		0		1	12	Positive	Negative	N/A
Treatment Arm	2008-03-11	34	M	Married (monogamous)	Yes	Yes	No	N/A	Yes	Business employed by other	2000 - 4999	4	Earth	Earth	Iron Sheets	No	Communal water source	Toilet outside for household only	Pit Latrine	Yes	No	No	No	No	No	Yes	No	Yes	No	6	Yes	Yes	1	630	8860	3.94743	24	0	0	No	0		0		0		Negative	N/A	N/A
Treatment Arm	2008-03-11	31	F	Widowed	Yes	Yes	No	No	Yes	Casual Laborer	<2000	5	Cement	Stone	Iron Sheets	No	Environmental water source	Toilet outside for household only	Pit Latrine	Yes	No	No	No	No	No	No	No	No	Yes	4	Yes	Yes	2	241	37300	4.57171	24	0	0	No	0		1	2008-12-23	0		Negative	N/A	N/A
Non-Treatment Arm	2008-03-12	51	M	Married (monogamous)	Yes	No	N/A	N/A	Yes	Farmer	<2000	3	Earth	Earth	Iron Sheets	No	Communal water source	Toilet outside for household only	Pit Latrine	Yes	No	No	No	No	No	Yes	No	Yes	No	4	Yes	Yes	2	274	318000	5.50243	24	0	0	No	0		1	2008-06-11			Negative	N/A	N/A
Treatment Arm	2008-03-12	37	M	Married (monogamous)	Yes	Yes	Yes	Yes	Yes	Farmer	2000 - 4999	4	Cement	Stone	Iron Sheets	No	Well/water outside house for household only	Toilet outside for household only	Pit Latrine	Yes	No	No	No	No	Yes	Yes	No	Yes	No	5	Yes	Yes	2	368	750000	5.87506	24	0	0	No	0		1	2009-12-15	0		Negative	N/A	N/A
Treatment Arm	2008-03-12	42	F	Widowed	No	N/A	N/A	N/A	Yes	Farmer	<2000	3	Timber/Wood	Earth	Iron Sheets	No	Communal water source	Toilet outside for household only	Pit Latrine	Yes	No	No	No	No	No	Yes	No	No	No	5	Yes	Yes	1	789	152000	5.18184	24	0	0	No	0		0		0		Negative	N/A	N/A
Treatment Arm	2008-03-13	46	M	Married (monogamous)	Yes	No	N/A	N/A	Yes	Farmer	<2000	5	Cement	Cement	Iron Sheets	No	Well/water outside house for household only	Toilet outside for household only	Pit Latrine	Yes	Yes	No	No	No	Yes	Yes	No	Yes	No	4	Yes	Yes	2	645	13100	4.11727	24	0	0	No	0		0		0		Negative	N/A	N/A
Non-Treatment Arm	2008-03-17	26	F	Single with no partner	Yes	Yes	Yes	Yes	No	None	<2000	3	Earth	Earth	Iron Sheets	No	Environmental water source	Toilet outside for household only	Pit Latrine	Yes	No	No	No	No	No	Yes	No	No	No	10	Yes	Yes	1	763	28200	4.45025	24	0	0	No	0		0				Positive	Negative	N/A
Non-Treatment Arm	2008-03-17	33	F	Divorced/Separated	Yes	Yes	No	No	No	None		4	Cement	Cement	Iron Sheets	Yes	Communal water source	Toilet outside for household only	Pit Latrine	No	Yes	Yes	No	No	Yes	Yes	No	Yes	No	9	Yes	Yes	2	891	3000	3.47712	24	0	0	No	0		0				Negative	N/A	N/A
Non-Treatment Arm	2008-03-17	21	F	Divorced/Separated	Yes	Yes	Yes	Yes	No	None		6	Cement	Cement	Iron Sheets	No	Environmental water source	Toilet outside for household only	Pit Latrine	Yes	No	No	No	No	No	Yes	No	Yes	No	12	Yes	Yes	1	608	13100	4.11727	24	0	0	No	0		0				Negative	N/A	N/A
Treatment Arm	2008-03-18	33	F	Married (polygamous)	Yes	Yes	Yes	Yes	Yes	Professional e.g. teacher;lawyer	>20000	3	Cement	Cement	Iron Sheets	No	Piped Water in the House	Toilet outside for household only	Pit Latrine	No	Yes	Yes	Yes	No	Yes	Yes	No	Yes	No	2	Yes	Yes	2	325	130000	5.11394	24	0	0	No	0		0		0		Negative	N/A	N/A
Non-Treatment Arm	2008-03-18	35	F	Widowed	Yes	No	N/A	N/A	Yes	Farmer	<2000	3	Earth	Earth	Iron Sheets	No	Environmental water source	Toilet outside for household only	Pit Latrine	Yes	No	No	No	No	No	No	No	No	Yes	5	Yes	Yes	1	485	2830	3.45179	24	0	0	No	0		0				Negative	N/A	N/A
Treatment Arm	2008-03-18	41	M	Married (polygamous)	Yes	Yes	Yes	No	Yes	Farmer	2000 - 4999	3	Cement	Stone	Iron Sheets	No	Environmental water source	Toilet outside for household only	Pit Latrine	Yes	No	No	No	No	Yes	Yes	No	Yes	No	7	Yes	Yes	1	736	200	2.30103	24	0	0	No	0		0		0		Negative	N/A	N/A
Treatment Arm	2008-03-18	45	F	Widowed	Yes	No	N/A	N/A	Yes	Farmer	<2000	3	Earth	Earth	Iron Sheets	No	Environmental water source	Toilet outside for household only	Pit Latrine	Yes	No	No	No	No	No	Yes	No	No	No	6	Yes	Yes	2	353	103000	5.01284	24	0	0	No	0		1	2008-12-16	0		Negative	N/A	N/A
Non-Treatment Arm	2008-03-19	31	F	Married (monogamous)	Yes	Yes	No	N/A	Yes	Farmer	<2000	3	Earth	Earth	Iron Sheets	No	Environmental water source	Toilet outside for household only	Pit Latrine	Yes	Yes	No	No	No	No	Yes	No	No	No	4	Yes	Yes	1	607	54000	4.73239	24	0	0	No	0		0				Negative	N/A	N/A
Treatment Arm	2008-03-19	39	F	Widowed	Yes	Yes	Yes	Yes	Yes	Business/Self-Employed	2000 - 4999	6	Cement	Stone	Iron Sheets	Yes	Communal water source	Toilet outside for household only	Pit Latrine	Yes	No	No	No	No	Yes	Yes	No	Yes	No	3	Yes	Yes	2	410	15200	4.18184	24	0	0	No	0		0		0		Negative	N/A	N/A
Treatment Arm	2008-03-25	31	F	Married (monogamous)	Yes	Yes	No	Yes	Yes	Business/Self-Employed	<2000	3	Earth	Earth	Iron Sheets	No	Communal water source	Toilet outside for household only	Pit Latrine	Yes	Yes	No	No	No	No	Yes	No	Yes	No	3	Yes	Yes	1	255	201000	5.3032	24	0	0	No	0		1	2009-01-22	0		Negative	N/A	N/A
Non-Treatment Arm	2008-03-25	33	F	Married (polygamous)	Yes	Yes	No	Yes	Yes	Business/Self-Employed	<2000	3	Cement	Cement	Iron Sheets	No	Communal water source	Toilet outside for household only	Pit Latrine	No	Yes	No	Yes	No	No	Yes	No	Yes	No	4	Yes	Yes	2	304	1890	3.27646	24	0	0	No	0		0				Negative	N/A	N/A
Non-Treatment Arm	2008-03-26	46	F	Married (monogamous)	No	N/A	N/A	N/A	Yes	Farmer	<2000	4	Earth	Earth	Iron Sheets	No	Communal water source	Toilet outside for household only	Pit Latrine	Yes	No	No	No	No	No	No	No	No	Yes	2	Yes	Yes	1	553	78200	4.89321	24	0	0	No	0		1	2009-02-05			Negative	N/A	N/A
Non-Treatment Arm	2008-03-26	32	F	Widowed	Yes	Yes	Yes	No	Yes	Business/Self-Employed	<2000	3	Earth	Earth	Iron Sheets	No	Communal water source	Toilet outside for household only	Pit Latrine	Yes	No	No	No	No	No	Yes	No	Yes	No	4	Yes	Yes	2	657	13100	4.11727	24	0	0	No	0		0				Negative	N/A	N/A
Non-Treatment Arm	2008-03-27	49	F	Widowed	Yes	No	N/A	N/A	Yes	Casual Laborer	<2000	3	Earth	Earth	Grass/Makuti	No	Communal water source	Toilet outside for household only	Pit Latrine	Yes	No	No	No	No	No	No	No	No	Yes	6	Yes	Yes	2	481	6350	3.80277	24	0	0	No	0		0				Negative	N/A	N/A
Non-Treatment Arm	2008-03-27	28	F	Married (monogamous)	Yes	No	N/A	N/A	No	None	2000 - 4999	2	Earth	Earth	Iron Sheets	No	Environmental water source	Toilet outside for household only	Pit Latrine	Yes	No	No	No	No	No	No	No	No	Yes	5	Yes	Yes	1	581	10600	4.02531	24	0	0	No	0		0				Negative	N/A	N/A
Non-Treatment Arm	2008-03-31	43	M	Single with steady partner	Yes	Yes	Yes	No	Yes	Farmer	<2000	4	Earth	Iron Sheets	Iron Sheets	No	Environmental water source	Toilet outside for household only	Pit Latrine	Yes	No	No	No	No	Yes	No	No	No	No	2	Yes	Yes	1	490	171000	5.233	24	0	0	No	0		0				Negative	N/A	N/A
Non-Treatment Arm	2008-03-31	32	F	Married (monogamous)	Yes	Yes	Yes	Yes	Yes	Business/Self-Employed	2000 - 4999	1	Cement	Earth	Iron Sheets	No	Well/water outside house for household only	Toilet outside for household only	Pit Latrine	No	Yes	No	Yes	No	No	No	No	No	Yes	5	Yes	Yes	1	438	717	2.85552	24	0	0	No	0		0				Negative	N/A	N/A
Treatment Arm	2008-03-31	25	F	Single with no partner	Yes	Yes	No	No	Yes	Farmer	<2000	4	Cement	Stone	Iron Sheets	No	Communal water source	Toilet outside for household only	Pit Latrine	Yes	No	No	No	No	No	No	No	Yes	No	2	Yes	Yes	1	919	200	2.30103	24	0	0	No	0		0		0		Negative	N/A	N/A
Treatment Arm	2008-04-01	41	F	Widowed	Yes	Yes	Yes	No	Yes	Farmer	<2000	5	Cement	Cement	Iron Sheets	No	Communal water source	Toilet outside for household only	Pit Latrine	Yes	Yes	No	Yes	No	No	Yes	No	Yes	No	6	Yes	Yes	2	296	28300	4.45179	24	0	0	No	0		1	2009-08-03	0		Negative	N/A	N/A
Treatment Arm	2008-04-01	31	F	Married (polygamous)	Yes	Yes	Yes	No	Yes	Farmer	<2000	4	Earth	Earth	Iron Sheets	No	Communal water source	Toilet outside for household only	Pit Latrine	Yes	Yes	No	No	No	No	Yes	No	Yes	No	6	Yes	Yes	2	341	126000	5.10037	24	0	0	No	0		0		0		Negative	N/A	N/A
Treatment Arm	2008-04-03	62	F	Widowed	No	N/A	N/A	N/A	No	None	<2000	3	Earth	Earth	Iron Sheets	No	Communal water source	Toilet outside for household only	Pit Latrine	Yes	No	No	No	No	No	Yes	No	No	No	2	Yes	Yes	1	919	200	2.30103	24	0	0	No	0		0		0		Negative	N/A	N/A
Non-Treatment Arm	2008-04-03	35	F	Married (monogamous)	Yes	Yes	No	No	Yes	Farmer	<2000	3	Earth	Earth	Iron Sheets	No	Well/water outside house for household only	Toilet outside for household only	Pit Latrine	Yes	Yes	No	No	No	No	Yes	No	No	No	4	Yes	Yes	2	763	149000	5.17319	24	0	0	No	0		0				Negative	N/A	N/A
Non-Treatment Arm	2008-04-07	43	M	Married (monogamous)	Yes	Yes	No	N/A	Yes	Business employed by other	<2000	4	Cement	Stone	Iron Sheets	No	Well/water outside house for household only	Toilet outside for household only	Pit Latrine	Yes	Yes	No	No	No	Yes	Yes	No	Yes	No	7	Yes	Yes	1	514	3050	3.4843	24	0	0	No	0		0				Negative	N/A	N/A
Non-Treatment Arm	2008-04-07	29	F	Single without steady partner	Yes	Yes	Yes	Yes	No	None	<2000	3	Cement	Timber/Wood	Iron Sheets	No	Environmental water source	Toilet outside for household only	Pit Latrine	Yes	No	No	No	No	No	No	No	Yes	No	6	Yes	Yes	1	1054	447	2.65031	24	0	0	No	0		0				Negative	N/A	N/A
Non-Treatment Arm	2008-04-07	36	F	Married (monogamous)	Yes	Yes	No	N/A	No	None	<2000	3	Earth	Earth	Iron Sheets	No	Environmental water source	Toilet outside for household only	Pit Latrine	Yes	No	No	No	No	No	No	No	No	Yes	7	Yes	Yes	2	447	30700	4.48714	24	0	0	No	0		0				Negative	N/A	N/A
Treatment Arm	2008-04-07	23	F	Single with steady partner	Yes	No	N/A	N/A	Yes	Casual Laborer	<2000	2	Earth	Earth	Iron Sheets	No	Communal water source	Toilet outside for household only	Pit Latrine	Yes	No	No	No	No	No	Yes	No	No	No	6	Yes	Yes	1	564	538	2.73078	24	0	0	No	0		0		0		Negative	N/A	N/A
Treatment Arm	2008-04-09	52	F	Married (monogamous)	Yes	No	N/A	N/A	Yes	Farmer	<2000	5	Cement	Earth	Iron Sheets	No	Environmental water source	Toilet outside for household only	Pit Latrine	Yes	No	No	No	No	Yes	No	No	No	No	5	Yes	Yes	2	318	47200	4.67394	24	0	0	No	0		0		0		Negative	N/A	N/A
Non-Treatment Arm	2008-04-14	32	F	Married (monogamous)	Yes	No	N/A	N/A	No	None	2000 - 4999	2	Cement	Earth	Iron Sheets	No	Environmental water source	Toilet outside for household only	Pit Latrine	Yes	Yes	No	No	No	Yes	Yes	No	Yes	No	5	Yes	Yes	2	620	2940	3.46835	24	0	0	No	0		0				Negative	N/A	N/A
Treatment Arm	2008-04-14	27	F	Single without steady partner	Yes	Yes	Yes	Yes	Yes	Professional e.g. teacher;lawyer	<2000	2	Cement	Stone	Iron Sheets	No	Environmental water source	Toilet outside for household only	Pit Latrine	No	Yes	No	No	No	No	Yes	No	Yes	No	4	Yes	Yes	1	815	1180	3.07188	24	0	0	No	0		0		0		Negative	N/A	N/A
Treatment Arm	2008-04-16	53	F	Widowed	Yes	No	N/A	N/A	No	None	<2000	3	Earth	Earth	Iron Sheets	No	Communal water source	Toilet outside for household only	Pit Latrine	Yes	No	No	No	No	No	Yes	No	No	No	3	Yes	Yes	2	826	2040	3.30963	24	0	0	No	0		0		0		Negative	N/A	N/A
Treatment Arm	2008-04-17	29	F	Married (monogamous)	Yes	Yes	No	N/A	Yes	Farmer	<2000	2	Cement	Cement	Iron Sheets	No	Communal water source	Communal toilet	Pit Latrine	No	Yes	No	No	No	No	Yes	No	No	No	5	Yes	Yes	1	703	3060	3.48572	24	0	0	No	0		0		0		Negative	N/A	N/A
Treatment Arm	2008-04-22	32	F	Widowed	Yes	Yes	No	N/A	Yes	Business/Self-Employed	<2000	2	Earth	Earth	Iron Sheets	No	Well/water outside house for household only	Toilet outside for household only	Pit Latrine	Yes	No	No	No	No	No	No	No	Yes	No	3	Yes	Yes	2	469	92400	4.96567	24	0	0	No	0		0		1	3	Negative	N/A	N/A
Treatment Arm	2008-04-22	28	F	Single with steady partner	Yes	Yes	No	N/A	Yes	Business/Self-Employed	<2000	3	Cement	Stone	Iron Sheets	Yes	Piped Water in the House	Toilet outside for household only	Pit Latrine	No	Yes	Yes	No	No	Yes	Yes	No	Yes	No	5	Yes	Yes	1	436	200	2.30103	24	0	0	No	0		1	2008-10-30	0				N/A
Non-Treatment Arm	2008-04-23	20	F	Married (monogamous)	Yes	Yes	No	Yes	Yes	Casual Laborer	<2000	6	Earth	Earth	Iron Sheets	No	Communal water source	Toilet outside for household only	Pit Latrine	Yes	No	No	No	No	No	Yes	No	No	No	4	Yes	Yes	2	697	10200	4.0086	24	0	0	No	0		0				Positive	Negative	N/A
Treatment Arm	2008-04-24	41	F	Widowed	Yes	Yes	No	Yes	Yes	Business employed by other	2000 - 4999	2	Cement	Stone	Iron Sheets	No	Well/water outside house for household only	Communal toilet	Pit Latrine	No	Yes	No	Yes	No	Yes	Yes	No	Yes	No	8	Yes	Yes	2	413	40900	4.61172	24	0	0	No	0		0		0		Negative	N/A	N/A
Non-Treatment Arm	2008-04-28	44	F	Widowed	No	N/A	N/A	N/A	Yes	Farmer	<2000	3	Earth	Earth	Iron Sheets	No	Communal water source	Toilet outside for household only	Pit Latrine	Yes	No	No	No	No	No	No	No	No	Yes	4	Yes	Yes	1	340	21100	4.32428	24	0	0	No	0		0				Negative	N/A	N/A
Non-Treatment Arm	2008-04-29	38	M	Married (monogamous)	Yes	Yes	No	No	Yes	Farmer	<2000	3	Earth	Earth	Iron Sheets	No	Environmental water source	Toilet outside for household only	Pit Latrine	Yes	No	No	No	No	Yes	Yes	No	Yes	No	5	Yes	Yes	1	494	15500	4.19033	24	0	0	No	0		0				Negative	N/A	N/A
Treatment Arm	2008-04-29	37	F	Married (monogamous)	Yes	No	N/A	N/A	Yes	Farmer	<2000	3	Earth	Earth	Iron Sheets	No	Environmental water source	Toilet outside for household only	Pit Latrine	Yes	No	No	No	No	No	Yes	No	Yes	No	4	Yes	Yes	2	358	15800	4.19866	24	0	0	No	0		0		0		Negative	N/A	N/A
Non-Treatment Arm	2008-05-05	27	F	Widowed	Yes	Yes	Yes	No	Yes	Business/Self-Employed	<2000	2	Earth	Stone	Iron Sheets	No	Communal water source	Toilet outside for household only	Pit Latrine	Yes	Yes	No	No	No	Yes	Yes	No	Yes	No	4	Yes	Yes	2	275	3670	3.56467	24	0	0	No	0		1	2009-07-06			Negative	N/A	N/A
Treatment Arm	2008-05-05	39	F	Widowed	Yes	Yes	No	No	Yes	Business/Self-Employed	<2000	3	Earth	Earth	Iron Sheets	No	Environmental water source	Toilet outside for household only	Pit Latrine	Yes	No	No	No	No	Yes	Yes	No	No	No	4	Yes	Yes	1	315	222000	5.34635	24	0	0	No	0		1	2008-11-12	0		Negative	N/A	N/A
Non-Treatment Arm	2008-05-05	36	F	Single with steady partner	Yes	Yes	Yes	Yes	Yes	Professional e.g. teacher;lawyer	<2000	5	Cement	Stone	Iron Sheets	No	Piped Water in the House	Toilet in the house	Flush toilet	Yes	Yes	Yes	No	No	Yes	Yes	No	Yes	No	4	No	Yes	1	937	3390	3.5302	24	0	0	No	0		0				Negative	N/A	N/A
Non-Treatment Arm	2008-05-06	24	F	Divorced/Separated	Yes	Yes	Yes	Yes	Yes	Professional e.g. teacher;lawyer	<2000	1	Cement	Stone	Iron Sheets	No	Environmental water source	Communal toilet	Pit Latrine	No	Yes	No	Yes	No	No	Yes	No	Yes	No	2	Yes	Yes	2	449	4920	3.69197	24	0	0	No	0		0				Negative	N/A	N/A
Non-Treatment Arm	2008-05-06	30	F	Divorced/Separated	Yes	Yes	Yes	Yes	Yes	Business employed by other	2000 - 4999	1	Cement	Stone	Iron Sheets	Yes	Communal water source	Communal toilet	Pit Latrine	Yes	No	No	Yes	No	No	No	No	No	Yes	2	Yes	Yes	1	772	427	2.63043	24	0	0	No	0		0				Negative	N/A	N/A
Non-Treatment Arm	2008-05-06	25	F	Married (monogamous)	Yes	Yes	No	N/A	Yes	Business/Self-Employed	<2000	4	Cement	Stone	Iron Sheets	Yes	Well/water outside house for household only	Toilet outside for household only	Pit Latrine	No	Yes	No	No	No	Yes	Yes	No	Yes	No	4	Yes	Yes	2	349	102000	5.0086	24	0	0	No	0		1	2009-02-12			Negative	N/A	N/A
Non-Treatment Arm	2008-05-06	24	F	Married (monogamous)	No	N/A	N/A	N/A	Yes	Farmer	<2000	3	Earth	Earth	Iron Sheets	No	Communal water source	Toilet outside for household only	Pit Latrine	Yes	No	No	No	No	No	Yes	No	No	No	3	Yes	Yes	2	1500	1010	3.00432	24	0	0	No	0		0				Negative	N/A	N/A
Non-Treatment Arm	2008-05-07	37	M	Divorced/Separated	Yes	Yes	Yes	Yes	Yes	Farmer	<2000	2	Earth	Earth	Iron Sheets	No	Communal water source	Toilet outside for household only	Pit Latrine	Yes	No	No	No	No	No	No	No	No	Yes	2	Yes	Yes	2	743	12100	4.08279	24	0	0	No	0		0				Negative	N/A	N/A
Treatment Arm	2008-05-07	39	F	Single with steady partner	Yes	Yes	No	Yes	Yes	Business/Self-Employed	2000 - 4999	3	Earth	Earth	Iron Sheets	No	Environmental water source	Toilet outside for household only	Pit Latrine	Yes	No	No	No	No	No	No	No	No	Yes	6	Yes	Yes	2	432	68600	4.83632	24	0	0	No	0		1	2008-08-07	0		Negative	N/A	N/A
Non-Treatment Arm	2008-05-07	33	F	Widowed	Yes	Yes	Yes	No	Yes	Farmer	<2000	1	Earth	Earth	Iron Sheets	No	Communal water source	Toilet outside for household only	Pit Latrine	Yes	No	No	No	No	No	No	No	No	Yes	4	Yes	Yes	2	834	200	2.30103	24	0	0	No	0		0				Negative	N/A	N/A
Non-Treatment Arm	2008-05-08	62	M	Widowed	Yes	No	N/A	N/A	Yes	Farmer	<2000	3	Earth	Earth	Iron Sheets	No	Well/water outside house for household only	Toilet outside for household only	Pit Latrine	Yes	Yes	No	No	No	No	Yes	No	Yes	No	3	Yes	Yes	2	418	6990	3.84448	24	0	0	No	0		0				Negative	N/A	N/A
Treatment Arm	2008-05-08	32	M	Married (monogamous)	Yes	Yes	No	N/A	Yes	Casual Laborer	<2000	2	Cement	Cement	Iron Sheets	Yes	Communal water source	Communal toilet	Pit Latrine	Yes	No	No	No	No	Yes	Yes	No	Yes	No	5	Yes	Yes	2	490	363000	5.55991	24	0	0	No	0		0		0		Negative	N/A	N/A
Treatment Arm	2008-05-08	39	F	Widowed	Yes	Yes	Yes	N/A	Yes	Business/Self-Employed	<2000	2	Cement	Stone	Iron Sheets	No	Well/water outside house for household only	Communal toilet	Pit Latrine	No	Yes	No	No	No	No	Yes	No	Yes	No	5	Yes	Yes	1	653	200	2.30103	24	0	0	No	0		0		0		Negative	N/A	N/A
Non-Treatment Arm	2008-05-12	36	F	Divorced/Separated	Yes	Yes	Yes	N/A	Yes	Farmer	2000 - 4999	5	Cement	Stone	Iron Sheets	No	Communal water source	Toilet outside for household only	Pit Latrine	Yes	No	No	No	No	No	Yes	No	Yes	No	3	Yes	Yes	1	737	200	2.30103	24	0	0	No	0		0				Negative	N/A	N/A
Non-Treatment Arm	2008-05-13	47	M	Married (polygamous)	Yes	Yes	No	N/A	Yes	Farmer	<2000	3	Earth	Earth	Iron Sheets	No	Environmental water source	Toilet outside for household only	Pit Latrine	Yes	No	No	No	No	Yes	No	No	No	No	9	Yes	Yes	2	401	34700	4.54033	24	0	0	No	0		1	2008-08-13			Negative	N/A	N/A
Non-Treatment Arm	2008-05-14	29	M	Married (monogamous)	Yes	No	N/A	N/A	Yes	Business/Self-Employed	<2000	1	Earth	Earth	Iron Sheets	No	Communal water source	Toilet outside for household only	Pit Latrine	No	Yes	No	Yes	No	No	Yes	No	No	No	6	Yes	Yes	2	851	200	2.30103	24	0	0	No	0		0				Negative	N/A	N/A
Treatment Arm	2008-05-20	55	F	Married (monogamous)	No	N/A	N/A	N/A	Yes	Farmer	<2000	4	Earth	Earth	Iron Sheets	No	Communal water source	Toilet outside for household only	Pit Latrine	Yes	No	No	No	No	No	Yes	No	Yes	No	5	Yes	Yes	2	540	52800	4.72263	24	0	0	No	0		0		0		Negative	N/A	N/A
Treatment Arm	2008-05-22	39	M	Married (monogamous)	Yes	Yes	Yes	No	Yes	Business employed by other	2000 - 4999	3	Cement	Cement	Iron Sheets	No	Environmental water source	Toilet outside for household only	Pit Latrine	Yes	Yes	No	No	No	Yes	Yes	No	Yes	No	7	Yes	Yes	2	431	1250	3.09691	24	0	0	No	0		0		0		Negative	N/A	N/A
Treatment Arm	2008-05-22	54	F	Divorced/Separated	Yes	No	N/A	N/A	Yes	Business/Self-Employed	<2000	2	Earth	Earth	Iron Sheets	No	Well/water outside house for household only	Toilet outside for household only	Pit Latrine	Yes	Yes	No	No	No	No	Yes	No	No	No	2	Yes	Yes	2	483	216500	5.33546	24	0	0	No	0		0		0		Negative	N/A	N/A
Treatment Arm	2008-05-26	39	M	Married (monogamous)	Yes	Yes	No	N/A	Yes	Farmer	5000 - 9999	2	Cement	Cement	Iron Sheets	No	Communal water source	Toilet outside for household only	Pit Latrine	Yes	Yes	No	Yes	No	Yes	Yes	No	Yes	No	3	Yes	Yes	1	689	7370	3.86747	24	0	0	No	0		0		0		Negative	N/A	N/A
Non-Treatment Arm	2008-05-27	51	M	Married (monogamous)	Yes	Yes	No	N/A	Yes	Farmer	<2000	3	Earth	Earth	Grass/Makuti	No	Communal water source	Toilet outside for household only	Pit Latrine	Yes	No	No	No	No	No	Yes	No	No	No	3	Yes	Yes	2	503	18300	4.26245	24	0	0	No	0		0				Negative	N/A	N/A
Treatment Arm	2008-05-27	29	F	Married (polygamous)	Yes	Yes	No	N/A	Yes	Business/Self-Employed	2000 - 4999	3	Earth	Earth	Iron Sheets	No	Well/water outside house for household only	Toilet outside for household only	Pit Latrine	Yes	No	No	No	No	No	Yes	No	Yes	No	3	Yes	Yes	1	500	144000	5.15836	24	0	0	No	0		0		0		Negative	N/A	N/A
Non-Treatment Arm	2008-05-27	50	F	Married (monogamous)	Yes	Yes	No	Yes	Yes	Professional e.g. teacher;lawyer	>20000	4	Cement	Stone	Iron Sheets	Yes	Piped Water in the House	Toilet outside for household only	Pit Latrine	No	Yes	No	Yes	No	Yes	Yes	No	Yes	No	6	Yes	Yes	1	626	200	2.30103	24	0	0	No	0		0				Negative	N/A	N/A
Non-Treatment Arm	2008-05-28	37	M	Married (monogamous)	Yes	Yes	No	Yes	Yes	Farmer	<2000	1	Cement	Earth	Iron Sheets	No	Communal water source	Communal toilet	Pit Latrine	No	Yes	No	No	No	No	Yes	No	Yes	No	1	Yes	Yes	2	727	124000	5.09342	24	0	0	No	0		0				Negative	N/A	N/A
Non-Treatment Arm	2008-05-28	37	F	Married (monogamous)	Yes	No	N/A	N/A	Yes	Business/Self-Employed	<2000	2	Earth	Earth	Grass/Makuti	No	Communal water source	Toilet outside for household only	Pit Latrine	Yes	No	No	No	No	No	Yes	No	Yes	No	9	Yes	Yes	2	425	13600	4.13354	24	0	0	No	0		0				Negative	N/A	N/A
Treatment Arm	2008-05-29	31	F	Married (monogamous)	Yes	Yes	No	N/A	Yes	Business/Self-Employed	<2000	1	Earth	Earth	Iron Sheets	No	Communal water source	Communal toilet	Pit Latrine	No	Yes	No	No	No	No	Yes	No	No	No	4	Yes	Yes	1	736	12200	4.08636	24	0	0	No	0		0		0		Negative	N/A	N/A
Treatment Arm	2008-05-29	59	M	Married (monogamous)	Yes	Yes	Yes	Yes	Yes	Farmer	2000 - 4999	4	Earth	Earth	Iron Sheets	No	Environmental water source	Toilet outside for household only	Pit Latrine	Yes	No	No	No	No	Yes	Yes	No	Yes	No	2	Yes	Yes	1	1800	192000	5.2833	24	0	0	No	0		1	2009-02-10	0		Negative	N/A	N/A
Non-Treatment Arm	2008-06-03	31	F	Widowed	Yes	No	N/A	N/A	Yes	Farmer	2000 - 4999	3	Earth	Earth	Grass/Makuti	No	Communal water source	Toilet outside for household only	Pit Latrine	Yes	No	No	No	No	No	No	No	No	Yes	4	Yes	Yes	1	562	21400	4.33041	24	0	0	No	0		0				Indeterminate	Negative	N/A
Non-Treatment Arm	2008-06-03	32	F	Widowed	Yes	Yes	N/A	N/A	Yes	Business/Self-Employed	<2000	3	Earth	Earth	Iron Sheets	No	Environmental water source	Toilet outside for household only	Pit Latrine	Yes	No	No	No	No	No	Yes	No	Yes	No	6	Yes	Yes	1	576	14700	4.16732	24	0	0	No	0		1	2009-03-16			Negative	N/A	N/A
Non-Treatment Arm	2008-06-03	28	F	Single with steady partner	Yes	No	N/A	N/A	Yes	Business/Self-Employed	<2000	1	Earth	Earth	Iron Sheets	No	Communal water source	Communal toilet	Pit Latrine	No	Yes	No	No	No	No	Yes	No	Yes	No	1	Yes	Yes	1	611	642	2.80753	24	0	0	No	0		0				Negative	N/A	N/A
Non-Treatment Arm	2008-06-03	19	F	Married (monogamous)	No	N/A	N/A	N/A	No	None	<2000	1	Earth	Earth	Iron Sheets	No	Communal water source	Toilet outside for household only	Pit Latrine	Yes	No	No	No	No	No	No	No	No	Yes	4	Yes	Yes	1	474	11800	4.07188	24	0	0	No	0		0				Positive	Negative	N/A
Treatment Arm			female																																												Negative	N/A	N/A
Non-Treatment Arm	2008-06-05	42	F	Widowed	Yes	Yes	Yes	N/A	Yes	Farmer	<2000	3	Earth	Earth	Iron Sheets	No	Environmental water source	Toilet outside for household only	Pit Latrine	Yes	Yes	No	No	No	No	Yes	No	No	No	5	Yes	Yes	1	386	16900	4.22789	24	0	0	No	0		1	2008-12-04			Negative	N/A	N/A
Treatment Arm	2008-06-09	28	F	Married (monogamous)	Yes	Yes	Yes	No	Yes	Farmer	<2000	3	Earth	Earth	Iron Sheets	No	Well/water outside house for household only	Toilet outside for household only	Pit Latrine	Yes	Yes	No	No	No	No	Yes	No	No	No	4	Yes	Yes	1	1133	1490	3.17319	24	0	0	No	0		0		1	9	Negative	N/A	N/A
Non-Treatment Arm	2008-06-09	38	F	Single with no partner	Yes	Yes	No	N/A	Yes	Business/Self-Employed	<2000	4	Cement	Stone	Iron Sheets	No	Communal water source	Toilet outside for household only	Pit Latrine	Yes	No	Yes	No	No	Yes	Yes	No	Yes	No	2	Yes	Yes	1	490	2450	3.38917	24	0	0	No	0		0				Negative	Negative	N/A
Treatment Arm	2008-06-09	27	F	Married (monogamous)	Yes	Yes	N/A	N/A	Yes	Business/Self-Employed	2000 - 4999	3	Earth	Earth	Iron Sheets	No	Communal water source	Toilet outside for household only	Pit Latrine	Yes	No	No	No	No	Yes	Yes	No	No	No	5	Yes	Yes	2	721	200	2.30103	24	0	0	No	0		0		0		Indeterminate	Negative	N/A
Non-Treatment Arm	2008-06-09	20	F	Single with no partner	Yes	Yes	N/A	N/A	Yes	Casual Laborer	<2000	1	Cement	Cement	Iron Sheets	No	Communal water source	Communal toilet	Pit Latrine	Yes	No	No	No	No	No	Yes	No	Yes	No	1	Yes	Yes	1	643	1110	3.04532	24	0	0	No	0		0				Negative	N/A	N/A
Treatment Arm	2008-06-16	38	F	Married (monogamous)	Yes	No	N/A	N/A	Yes	Business/Self-Employed	<2000	3	Earth	Earth	Iron Sheets	No	Communal water source	Toilet outside for household only	Pit Latrine	Yes	Yes	No	No	No	No	Yes	No	No	No	3	Yes	Yes	2	423	19900	4.29885	24	0	0	No	0		0		1	3	Negative	N/A	N/A
Treatment Arm	2008-06-16	24	F	Divorced/Separated	Yes	Yes	No	N/A	No	None	<2000	2	Earth	Earth	Iron Sheets	No	Environmental water source	Other	Bush	Yes	No	No	No	No	No	Yes	No	No	No	10	Yes	Yes	1	766	336000	5.52634	24	0	0	No	0		0		1	9	Negative	N/A	N/A
Treatment Arm	2008-06-18	34	M	Married (monogamous)	Yes	Yes	Yes	Yes	Yes	Professional e.g. teacher;lawyer	>20000	2	Cement	Stone	Iron Sheets	Yes	Piped Water in the House	Toilet outside for household only	Pit Latrine	No	Yes	Yes	Yes	No	Yes	Yes	No	Yes	No	4	Yes	Yes	2	1834	429500	5.63296	24	0	0	No	0		1	2008-11-10	0		Negative	N/A	N/A
Non-Treatment Arm	2008-06-19	32	F	Widowed	Yes	Yes	Yes	No	Yes	Casual Laborer	5000 - 9999	1	Cement	Cement	Iron Sheets	No	Communal water source	Communal toilet	Pit Latrine	No	Yes	No	No	No	No	No	No	Yes	No	5	Yes	Yes	2	729	324000	5.51054	24	0	0	No	0		0				Negative	N/A	N/A
Non-Treatment Arm	2008-06-23	25	F	Married (monogamous)	Yes	Yes	Yes	No	No	None	5000 - 9999	1	Cement	Stone	Iron Sheets	No	Well/water outside house for household only	Toilet outside for household only	Pit Latrine	Yes	No	No	Yes	No	No	No	No	Yes	No	5	Yes	Yes	1	879	18500	4.26717	24	0	0	No	0		0				Negative	N/A	N/A
Non-Treatment Arm	2008-06-23	35	F	Married (monogamous)	Yes	Yes	No	Yes	Yes	Business/Self-Employed	<2000	4	Cement	Stone	Iron Sheets	No	Communal water source	Toilet outside for household only	Pit Latrine	Yes	Yes	No	No	No	Yes	Yes	No	Yes	No	9	Yes	Yes	2	849	20900	4.32015	24	0	0	No	0		0				Negative	N/A	N/A
Treatment Arm	2008-06-23	22	F	Single with steady partner	Yes	Yes	Yes	Yes	No	None	>20000	3	Cement	Earth	Iron Sheets	No	Communal water source	Toilet outside for household only	Pit Latrine	Yes	No	No	No	No	No	Yes	No	Yes	No	12	Yes	Yes	1	533	34400	4.53656	24	0	0	No	0		0		1	3	Negative	N/A	N/A
Treatment Arm	2008-06-24	29	M	Married (monogamous)	Yes	No	N/A	No	Yes	Casual Laborer	5000 - 9999	3	Earth	Earth	Iron Sheets	No	Communal water source	Toilet outside for household only	Pit Latrine	No	Yes	No	Yes	No	Yes	Yes	No	Yes	No	3	Yes	Yes	2	916	30000	4.47712	24	0	0	No	0		0		0			N/A	N/A
Non-Treatment Arm	2008-06-25	33	F	Married (monogamous)	Yes	No	N/A	No	Yes	Farmer	<2000	3	Earth	Earth	Iron Sheets	No	Communal water source	Toilet outside for household only	Pit Latrine	Yes	Yes	No	No	No	Yes	Yes	No	Yes	No	3	Yes	Yes	1	643	74300	4.87099	24	0	0	No	0		0				Negative	N/A	N/A
Non-Treatment Arm	2008-06-26	46	F	Married (monogamous)	No	N/A	N/A	N/A	Yes	Farmer	<2000	3	Earth	Earth	Iron Sheets	No	Well/water outside house for household only	Toilet outside for household only	Pit Latrine	Yes	Yes	No	No	No	Yes	Yes	No	Yes	No	2	Yes	Yes	2	361	311000	5.49276	24	0	0	No	0		1	2008-10-02			Negative	N/A	N/A
Treatment Arm	2008-06-26	28	F	Married (monogamous)	Yes	Yes	Yes	No	Yes	Business/Self-Employed	5000 - 9999	2	Cement	Stone	Iron Sheets	Yes	Well/water outside house for household only	Communal toilet	Pit Latrine	No	Yes	No	Yes	No	Yes	Yes	No	Yes	No	5	Yes	Yes	2	367	74000	4.86923	24	0	0	No	0		0		1	15	Indeterminate	Negative	N/A
Treatment Arm			female																																												Negative	N/A	N/A
Non-Treatment Arm	2008-06-30	42	F	Married (polygamous)	Yes	No	N/A	N/A	Yes	Farmer	<2000	2	Earth	Earth	Iron Sheets	No	Communal water source	Toilet outside for household only	Pit Latrine	Yes	No	No	No	No	No	Yes	No	Yes	No	7	Yes	Yes	1	368	140000	5.14613	24	0	0	No	0		1	2009-01-13			Negative	N/A	N/A
Non-Treatment Arm	2008-06-30	30	F	Married (monogamous)	Yes	No	N/A	N/A	Yes	Farmer	<2000	3	Earth	Earth	Iron Sheets	No	Well/water outside house for household only	Toilet outside for household only	Pit Latrine	Yes	Yes	No	No	No	No	Yes	No	Yes	No	6	Yes	Yes	2	769	67800	4.83123	24	0	0	No	0		0				Negative	N/A	N/A
Non-Treatment Arm	2008-06-30	36	F	Single with no partner	Yes	Yes	No	N/A	Yes	Farmer	<2000	3	Earth	Earth	Iron Sheets	No	Communal water source	Toilet outside for household only	Pit Latrine	Yes	No	No	No	No	No	Yes	No	No	No	10	Yes	Yes	1	459	653000	5.81491	24	0	0	No	0		0				Negative	N/A	N/A
Treatment Arm	2008-07-01	40	F	Married (monogamous)	Yes	Yes	No	No	Yes	Business/Self-Employed	5000 - 9999	10	Cement	Stone	Iron Sheets	No	Well/water outside house for household only	Toilet outside for household only	Pit Latrine	Yes	Yes	Yes	Yes	No	Yes	Yes	Yes	Yes	No	7	Yes	Yes	1	649	19800	4.29667	24	0	0	No	0		0		0		Negative	N/A	N/A
Treatment Arm	2008-07-01	45	F	Married (monogamous)	Yes	No	N/A	No	Yes	Farmer	<2000	3	Cement	Cement	Iron Sheets	No	Environmental water source	Toilet outside for household only	Pit Latrine	Yes	No	No	No	No	No	Yes	No	No	No	10	Yes	Yes	2	409	4450	3.64836	24	0	0	No	0		0		0		Negative	N/A	N/A
Non-Treatment Arm	2008-07-02	37	F	Married (monogamous)	Yes	Yes	No	No	Yes	Farmer	<2000	3	Earth	Earth	Iron Sheets	No	Communal water source	Toilet outside for household only	Pit Latrine	Yes	Yes	No	No	No	No	Yes	No	Yes	No	3	Yes	Yes	1	369	75900	4.88024	24	0	0	No	0		0				Negative	N/A	N/A
Treatment Arm	2008-07-03	42	F	Single without steady partner	No	N/A	N/A	N/A	Yes	Farmer	<2000	2	Earth	Earth	Iron Sheets	No	Piped Water in the House	Communal toilet	Pit Latrine	No	Yes	No	Yes	No	No	Yes	No	No	No	1	Yes	Yes	2	1019	23200	4.36549	24	0	0	No	0		0		0		Negative	N/A	N/A
Non-Treatment Arm	2008-07-07	25	F	Married (monogamous)	Yes	Yes	Yes	Yes	Yes	Professional e.g. teacher;lawyer	<2000	2	Cement	Cement	Iron Sheets	Yes	Piped Water in the House	Toilet outside for household only	Pit Latrine	No	Yes	Yes	No	No	Yes	Yes	No	Yes	No	5	Yes	Yes	2	542	11500	4.0607	24	0	0	No	0		0				Negative	N/A	N/A
Treatment Arm	2008-07-07	32	F	Married (monogamous)	Yes	Yes	Yes	No	Yes	Business/Self-Employed	<2000	2	Cement	Cement	Iron Sheets	Yes	Communal water source	Toilet outside for household only	Pit Latrine	No	Yes	No	Yes	No	Yes	Yes	No	Yes	No	4	Yes	Yes	1	778	10300	4.01284	24	0	0	No	0		0		0		Negative	N/A	N/A
Non-Treatment Arm	2008-07-09	22	F	Married (monogamous)	Yes	Yes	No	No	Yes	Farmer	<2000	3	Earth	Earth	Iron Sheets	No	Environmental water source	Toilet outside for household only	Pit Latrine	Yes	No	No	No	No	No	Yes	No	No	No	3	Yes	Yes	1	1037	9030	3.95569	24	0	0	No	0		0				Negative	N/A	N/A
Non-Treatment Arm	2008-07-14	35	F	Widowed	Yes	No	N/A	No	Yes	Farmer	<2000	3	Earth	Earth	Iron Sheets	No	Environmental water source	Toilet outside for household only	Pit Latrine	Yes	No	No	No	No	No	No	No	No	Yes	5	No	No	2	604	44000	4.64345	24	0	0	No	0		0				Negative	N/A	N/A
Treatment Arm	2008-07-14	36	F	Widowed	Yes	Yes	No	No	Yes	Farmer	<2000	3	Cement	Stone	Iron Sheets	No	Environmental water source	Toilet outside for household only	Pit Latrine	Yes	No	No	No	No	No	Yes	No	Yes	No	3	Yes	Yes	1	900	200	2.30103	24	0	0	No	0		0		0		Negative	N/A	N/A
Treatment Arm	2008-07-14	31	F	Married (monogamous)	Yes	Yes	Yes	No	Yes	Business employed by other	2000 - 4999	1	Cement	Cement	Iron Sheets	No	Communal water source	Toilet outside for household only	Pit Latrine	Yes	Yes	No	Yes	No	No	Yes	No	Yes	No	4	Yes	Yes	2	485	5860	3.7679	24	0	0	No	0		0		0		Negative	N/A	N/A
Treatment Arm	2008-07-14	29	F	Widowed	Yes	Yes	No	No	Yes	Farmer	<2000	3	Earth	Earth	Iron Sheets	No	Communal water source	Toilet outside for household only	Pit Latrine	Yes	No	No	No	No	No	Yes	No	Yes	No	5	Yes	Yes	2	748	1560	3.19312	24	0	0	No	0		0		0		Negative	N/A	N/A
Treatment Arm	2008-07-23	28	F	Married (monogamous)	Yes	No	N/A	No	Yes	Farmer	<2000	3	Earth	Earth	Grass/Makuti	No	Communal water source	Toilet outside for household only	Pit Latrine	Yes	No	No	No	No	No	Yes	No	Yes	No	4	Yes	Yes	2	352	4150	3.61805	24	0	0	No	0		0		0		Negative	N/A	N/A
Treatment Arm	2008-07-23	23	M	Married (monogamous)	Yes	Yes	No	No	Yes	Farmer	<2000	2	Earth	Earth	Iron Sheets	No	Environmental water source	Communal toilet	Pit Latrine	Yes	Yes	No	No	No	No	Yes	No	No	No	3	Yes	Yes	2	936	62800	4.79796	24	0	0	No	0		0		0		Negative	N/A	N/A
Treatment Arm	2008-07-24	41	F	Widowed	Yes	Yes	No	No	Yes	Farmer	<2000	2	Earth	Earth	Iron Sheets	No	Communal water source	Toilet outside for household only	Pit Latrine	Yes	No	No	No	No	No	No	No	No	Yes	3	Yes	Yes	2	450	7280	3.86213	24	0	0	No	0		0		0		Negative	N/A	N/A
Non-Treatment Arm	2008-07-14	41	F	Married (monogamous)	Yes	Yes	No	No	Yes	Farmer	10000 - 20000	7	Cement	Cement	Iron Sheets	No	Communal water source	Toilet outside for household only	Pit Latrine	Yes	Yes	No	No	No	Yes	Yes	No	Yes	No	9	Yes	Yes	2	550	41000	4.61278	24	0	0	No	0		1	2009-09-24			Negative	N/A	N/A
Treatment Arm	2008-07-17	27	F	Divorced/Separated	Yes	Yes	Yes	Yes	Yes	Casual Laborer	<2000	6	Earth	Earth	Iron Sheets	No	Environmental water source	Toilet outside for household only	Pit Latrine	Yes	No	No	No	No	No	Yes	No	No	No	10	Yes	Yes	1	443	63800	4.80482	24	0	0	No	0		0		1	3	Negative	N/A	N/A
Non-Treatment Arm	2008-07-21	43	F	Divorced/Separated	Yes	Yes	No	N/A	Yes	Business/Self-Employed	<2000	1	Cement	Cement	Iron Sheets	No	Environmental water source	Communal toilet	Pit Latrine	Yes	No	No	No	No	No	Yes	No	No	No	3	Yes	Yes	1	466	55300	4.74272	24	0	0	No	0		0				Negative	N/A	N/A
Treatment Arm	2008-07-23	41	F	Married (polygamous)	Yes	No	N/A	No	Yes	Farmer	<2000	2	Earth	Earth	Iron Sheets	No	Communal water source	Communal toilet	Pit Latrine	Yes	Yes	No	No	No	No	No	No	Yes	No	4	Yes	Yes	2	520	44300	4.6464	24	0	0	No	0		0		0		Negative	N/A	N/A
Treatment Arm	2008-07-24	26	F	Married (monogamous)	Yes	Yes	Yes	Yes	Yes	Farmer	<2000	3	Earth	Earth	Iron Sheets	No	Communal water source	Toilet outside for household only	Pit Latrine	Yes	Yes	No	No	No	Yes	Yes	No	Yes	No	3	Yes	Yes	2	396	200	2.30103	24	0	0	No	0		0		1	12	Negative	N/A	N/A
Non-Treatment Arm	2008-07-28	21	F	Married (monogamous)	Yes	Yes	No	No	Yes	Farmer	<2000	1	Cement	Cement	Iron Sheets	No	Communal water source	Toilet outside for household only	Pit Latrine	No	Yes	No	No	No	No	Yes	No	Yes	No	3	Yes	Yes	1	379	152000	5.18184	24	0	0	No	0		0				Negative	N/A	N/A
Non-Treatment Arm	2008-07-29	34	F	Married (polygamous)	Yes	Yes	No	No	Yes	Business/Self-Employed	2000 - 4999	3	Earth	Earth	Iron Sheets	No	Environmental water source	Toilet outside for household only	Pit Latrine	Yes	Yes	No	No	No	Yes	Yes	No	Yes	No	3			1	811	200	2.30103	24	0	0	No	0		0				Negative	N/A	N/A
Treatment Arm	2008-07-29	35	F	Married (polygamous)	No	N/A	N/A	No	Yes	Farmer	<2000	3	Earth	Earth	Iron Sheets	No	Communal water source	Toilet outside for household only	Pit Latrine	Yes	No	No	No	No	No	Yes	No	Yes	No	2	Yes	Yes	1	795	200	2.30103	24	0	0	No	0		0		0		Negative	N/A	N/A
Non-Treatment Arm	2008-07-29	21	F	Divorced/Separated	Yes	Yes	Yes	No	Yes	Business/Self-Employed	<2000	3	Cement	Cement	Iron Sheets	No	Communal water source	Toilet outside for household only	Pit Latrine	Yes	Yes	No	No	No	No	No	No	Yes	No	3	Yes	Yes	1	477	297000	5.47276	24	0	0	No	0		0				Negative	N/A	N/A
Treatment Arm	2008-08-04	34	M	Married (monogamous)	Yes	Yes	No	No	Yes	Business/Self-Employed	<2000	3	Earth	Earth	Iron Sheets	No	Communal water source	Toilet outside for household only	Pit Latrine	Yes	No	No	No	No	Yes	Yes	No	Yes	No	7	Yes	Yes	2	550	33600	4.52634	24	0	0	No	0		0		0		Negative	N/A	N/A
Non-Treatment Arm	2008-07-31	29	M	Married (monogamous)	Yes	Yes	Yes	N/A	Yes	Casual Laborer	<2000	3	Earth	Earth	Iron Sheets	No	Communal water source	Toilet outside for household only	Pit Latrine	Yes	No	No	No	No	No	No	No	No	Yes	5	Yes	Yes	1	517	6190	3.79169	24	0	0	No	0		0				Negative	N/A	N/A
Non-Treatment Arm	2008-08-11	24	F	Divorced/Separated	Yes	Yes	No	No	Yes	Farmer	<2000	3	Earth	Earth	Iron Sheets	No	Environmental water source	Toilet outside for household only	Pit Latrine	Yes	No	No	No	No	No	No	No	Yes	No	5	Yes	Yes	2	713	128000	5.10721	24	0	0	No	0		0				Negative	N/A	N/A
Non-Treatment Arm	2008-08-06	28	F	Married (monogamous)	Yes	Yes	Yes	No	Yes	Business/Self-Employed	<2000	1	Cement	Cement	Iron Sheets	No	Communal water source	Communal toilet	Pit Latrine	No	Yes	No	No	No	No	No	No	Yes	No	4	Yes	Yes	2	655	4770	3.67852	24	0	0	No	0		0				Negative	N/A	N/A
Non-Treatment Arm	2008-08-11	30	F	Married (monogamous)	Yes	Yes	No	No	Yes	Business/Self-Employed	<2000	2	Cement	Cement	Iron Sheets	No	Well/water outside house for household only	Toilet outside for household only	Pit Latrine	Yes	No	No	Yes	No	Yes	Yes	No	Yes	No	6	Yes	Yes	1	928	2740	3.43775	21	1	0	No	0		0				Negative	N/A	N/A
Treatment Arm	2008-08-13	32	F	Widowed	Yes	Yes	Yes	No	Yes	Farmer	<2000	3	Earth	Earth	Iron Sheets	No	Environmental water source	Toilet outside for household only	Pit Latrine	Yes	No	No	No	No	No	Yes	No	Yes	No	4	Yes	Yes	1	591	1100	3.04139	24	0	0	No	0		0		0		Negative	N/A	N/A
Treatment Arm	2008-08-14	34	F	Married (monogamous)	Yes	Yes	Yes	No	Yes	Farmer	<2000	3	Earth	Earth	Iron Sheets	No	Communal water source	Toilet outside for household only	Pit Latrine	Yes	Yes	No	No	No	No	Yes	No	No	No	3	Yes	Yes	2	446	105000	5.02119	24	0	0	No	0		0		0		Indeterminate	Negative	N/A
Treatment Arm	2008-08-25	41	M	Married (monogamous)	Yes	Yes	Yes	Yes	Yes	Professional e.g. teacher;lawyer	2000 - 4999	3	Earth	Earth	Iron Sheets	No	Communal water source	Toilet outside for household only	Pit Latrine	Yes	No	No	No	No	No	Yes	No	Yes	No	6	Yes	Yes	2	360	219000	5.34044	24	0	0	No	0		0		0		Negative	N/A	N/A
Treatment Arm	2008-08-25	38	M	Married (monogamous)	Yes	Yes	Yes	Yes	Yes	Professional e.g. teacher;lawyer	5000 - 9999	1	Cement	Cement	Iron Sheets	No	Environmental water source	Toilet outside for household only	Pit Latrine	No	Yes	No	Yes	No	No	Yes	No	Yes	No	1	Yes	Yes	1	596	200	2.30103	24	0	0	No	0		0		0		Negative	N/A	N/A
Non-Treatment Arm	2008-08-26	26	F	Married (monogamous)	Yes	Yes	Yes	No	Yes	Farmer	<2000	3	Earth	Earth	Iron Sheets	No	Communal water source	Toilet outside for household only	Pit Latrine	Yes	Yes	No	No	No	No	Yes	No	Yes	No	4	Yes	Yes	1	1282	14200	4.15229	24	0	0	No	0		0				Negative	N/A	N/A
Treatment Arm	2008-08-26	45	F	Married (monogamous)	Yes	Yes	Yes	Yes	Yes	Professional e.g. teacher;lawyer	10000 - 20000	6	Cement	Stone	Iron Sheets	No	Well/water outside house for household only	Toilet outside for household only	Pit Latrine	Yes	Yes	No	No	No	Yes	Yes	No	Yes	No	2	Yes	Yes	1	407	746	2.87274	24	0	0	No	0		0		0		Negative	N/A	N/A
Non-Treatment Arm			male																																												Negative	N/A	N/A
Non-Treatment Arm	2008-08-27	51	M	Married (monogamous)	Yes	Yes	No	Yes	Yes	Farmer	<2000	4	Cement	Cement	Iron Sheets	No	Well/water outside house for household only	Toilet outside for household only	Pit Latrine	Yes	No	No	No	No	Yes	Yes	No	Yes	No	3	Yes	Yes	1	1383	63600	4.80346	24	0	0	No	0		0				Negative	N/A	N/A
Non-Treatment Arm	2008-08-28	50	M	Married (monogamous)	Yes	Yes	Yes	No	Yes	Farmer	<2000	4	Earth	Earth	Iron Sheets	No	Communal water source	Toilet outside for household only	Pit Latrine	Yes	No	No	No	No	No	Yes	No	No	No	4	Yes	Yes	2	371	116000	5.06446	24	0	0	No	0		1	2008-11-27			Negative	N/A	N/A
Treatment Arm	2008-09-03	52	M	Married (monogamous)	Yes	Yes	No	N/A	Yes	Farmer	<2000	3	Earth	Earth	Iron Sheets	No	Communal water source	Toilet outside for household only	Pit Latrine	Yes	No	No	No	No	No	Yes	No	Yes	No	6	Yes	Yes	2	405	10000	4	24	0	0	No	0		0		0		Negative	N/A	N/A
Treatment Arm	2008-09-03	31	M	Single with no partner	Yes	Yes	No	N/A	Yes	Farmer	<2000	2	Earth	Earth	Grass/Makuti	No	Communal water source	Toilet outside for household only	Pit Latrine	Yes	No	No	No	No	No	Yes	No	No	No	2	Yes	Yes	1	652	21600	4.33445	24	0	0	No	0		0		0		Negative	N/A	N/A
Treatment Arm	2008-09-04	36	F	Single with no partner	Yes	No	N/A	N/A	Yes	Farmer	<2000	4	Cement	Cement	Iron Sheets	No	Communal water source	Toilet outside for household only	Pit Latrine	Yes	No	No	No	No	No	Yes	No	Yes	No	6	Yes	Yes	1	361	40400	4.60638	24	0	0	No	0		0		0		Indeterminate	Negative	N/A
Treatment Arm	2008-09-08	34	F	Widowed	Yes	Yes	Yes	Yes	Yes	Business/Self-Employed	2000 - 4999	2	Earth	Earth	Iron Sheets	No	Well/water outside house for household only	Toilet outside for household only	Pit Latrine	Yes	No	No	No	No	No	No	No	Yes	No	5	Yes	Yes	1	515	871	2.94002	24	0	0	No	0		0		1	9	Negative	N/A	N/A
Non-Treatment Arm	2008-09-08	41	F	Widowed	Yes	Yes	Yes	Yes	Yes	Farmer	<2000	3	Earth	Earth	Iron Sheets	No	Well/water outside house for household only	Toilet outside for household only	Pit Latrine	Yes	No	No	No	No	Yes	Yes	No	No	No	6	Yes	Yes	2	652	4660	3.66839	24	0	0	No	0		0				Negative	N/A	N/A
Non-Treatment Arm	2008-09-08	59	F	Married (polygamous)	Yes	No	N/A	N/A	Yes	Business/Self-Employed	<2000	3	Cement	Earth	Iron Sheets	No	Communal water source	Communal toilet	Pit Latrine	No	Yes	No	No	No	No	No	No	No	Yes	2	Yes	Yes	2	1022	12000	4.07918	24	0	0	No	0		0				Negative	N/A	N/A
Treatment Arm	2008-09-11	32	F	Single with steady partner	Yes	Yes	Yes	No	Yes	Farmer	<2000	4	Cement	Cement	Iron Sheets	No	Communal water source	Toilet outside for household only	Pit Latrine	Yes	No	No	No	No	Yes	Yes	No	Yes	No	3	Yes	Yes	1	601	14200	4.15229	24	0	0	No	0		0		0		Negative	N/A	N/A
Non-Treatment Arm	2008-09-11	25	F	Married (monogamous)	Yes	Yes	Yes	Yes	Yes	Farmer	<2000	3	Earth	Earth	Iron Sheets	No	Communal water source	Toilet outside for household only	Pit Latrine	No	Yes	No	No	No	No	Yes	No	Yes	No	3	Yes	Yes	1	409	33900	4.5302	24	0	0	No	0		1	2008-12-11			Negative	N/A	N/A
Treatment Arm	2008-09-16	26	M	Single without steady partner	Yes	Yes	Yes	Yes	Yes	Professional e.g. teacher;lawyer	>20000	3	Cement	Earth	Iron Sheets	No	Environmental water source	Toilet outside for household only	Pit Latrine	Yes	No	No	No	No	Yes	Yes	No	Yes	No	7	Yes	Yes	1	965	4680	3.67025	24	0	0	No	0		0		0		Negative	N/A	N/A
Treatment Arm	2008-09-23	50	F	Divorced/Separated	Yes	No	N/A	N/A	Yes	Farmer	<2000	2	Earth	Earth	Iron Sheets	No	Communal water source	Communal toilet	Pit Latrine	Yes	No	No	No	No	No	Yes	No	Yes	No	3	Yes	Yes	2	462	4790	3.68034	24	0	0	No	0		1	2009-01-06	0		Negative	N/A	N/A
Treatment Arm	2008-09-24	42	M	Married (monogamous)	Yes	Yes	Yes	Yes	Yes	Business/Self-Employed	5000 - 9999	4	Cement	Cement	Iron Sheets	No	Environmental water source	Toilet outside for household only	Pit Latrine	Yes	No	No	No	No	Yes	Yes	No	Yes	No	5	Yes	Yes	1	1360	3250	3.51188	24	0	0	No	0		0		0		Negative	N/A	N/A
Treatment Arm	2008-09-25	43	F	Widowed	Yes	Yes	Yes	Yes	Yes	Business/Self-Employed	<2000	3	Earth	Earth	Iron Sheets	No	Well/water outside house for household only	Toilet outside for household only	Pit Latrine	Yes	Yes	No	No	No	No	No	No	No	Yes	3	Yes	Yes	1	458	1400	3.14613	21	1	0	No	0		0		0		Negative	N/A	N/A
Non-Treatment Arm	2008-09-29	26	M	Married (monogamous)	Yes	Yes	Yes	Yes	Yes	Professional e.g. teacher;lawyer	2000 - 4999	3	Earth	Earth	Iron Sheets	No	Well/water outside house for household only	Toilet outside for household only	Pit Latrine	Yes	Yes	No	Yes	No	No	Yes	No	Yes	No	4	Yes	Yes	1	437	129000	5.11059	24	0	0	No	0		0				Negative	N/A	N/A
Non-Treatment Arm	2008-10-13	31	F	Widowed	Yes	No	N/A	No	Yes	Farmer	<2000	4	Earth	Earth	Iron Sheets	No	Environmental water source	Toilet outside for household only	Pit Latrine	Yes	No	No	No	No	No	No	No	No	Yes	8	Yes	Yes	2	571	7800	3.89209	24	0	0	No	0		0				Negative	N/A	N/A
Treatment Arm	2008-10-14	52	M	Widowed	Yes	Yes	Yes	Yes	Yes	Professional e.g. teacher;lawyer	10000 - 20000	4	Cement	Cement	Iron Sheets	No	Well/water outside house for household only	Toilet outside for household only	Pit Latrine	Yes	No	No	No	No	Yes	Yes	No	Yes	No	6	Yes	Yes	1	1082	24600	4.39093	24	0	0	No	0		0		0		Negative	N/A	N/A
Treatment Arm	2008-10-14	31	F	Widowed	Yes	No	N/A	No	Yes	Farmer	<2000	3	Earth	Earth	Iron Sheets	No	Communal water source	Toilet outside for household only	Pit Latrine	Yes	No	No	No	No	No	No	No	No	Yes	6	Yes	Yes	1	493	11900	4.07555	24	0	0	No	0		0		0		Negative	Negative	N/A
Non-Treatment Arm	2008-10-23	41	F	Widowed	Yes	Yes	Yes	Yes	Yes	Professional e.g. teacher;lawyer	10000 - 20000	3	Cement	Stone	Iron Sheets	No	Communal water source	Toilet outside for household only	Pit Latrine	No	Yes	Yes	No	No	Yes	Yes	No	Yes	No	3	Yes	Yes	1	545	54600	4.73719	24	0	0	No	0		0				Negative	N/A	N/A
Non-Treatment Arm	2008-10-23	48	F	Married (polygamous)	Yes	Yes	Yes	No	Yes	Farmer	<2000	3	Cement	Earth	Iron Sheets	No	Environmental water source	Toilet outside for household only	Pit Latrine	Yes	Yes	No	No	No	No	Yes	No	Yes	No	7	Yes	Yes	1	515	911	2.95952	24	0	0	No	0		0				Negative	N/A	N/A
Non-Treatment Arm	2008-10-27	32	M	Married (monogamous)	Yes	Yes	Yes	No	Yes	Business/Self-Employed	2000 - 4999	3	Earth	Earth	Iron Sheets	No	Environmental water source	Toilet outside for household only	Pit Latrine	Yes	No	No	No	No	Yes	Yes	No	Yes	No	6	Yes	Yes	1	723	2580	3.41162	24	0	0	No	0		0				Negative	Negative	N/A
Treatment Arm	2008-11-03	35	F	Widowed	Yes	Yes	No	No	Yes	Farmer	<2000	3	Earth	Earth	Iron Sheets	No	Environmental water source	Toilet outside for household only	Pit Latrine	Yes	No	No	No	No	No	No	No	No	Yes	6	Yes	Yes	1	507	200	2.30103	24	0	0	No	0		0		0		Negative	N/A	N/A
Treatment Arm	2008-11-05	26	F	Married (monogamous)	Yes	Yes	Yes	Yes	Yes	Professional e.g. teacher;lawyer	<2000	3	Earth	Earth	Iron Sheets	No	Communal water source	Toilet outside for household only	Pit Latrine	Yes	Yes	No	No	No	No	Yes	No	Yes	No	4	Yes	Yes	1	465	200	2.30103	24	0	0	No	0		0		1	21	Negative	Negative	N/A
Treatment Arm	2008-11-11	37	F	Married (monogamous)	Yes	Yes	Yes	Yes	Yes	Professional e.g. teacher;lawyer	2000 - 4999	2	Cement	Cement	Iron Sheets	Yes	Communal water source	Toilet outside for household only	Pit Latrine	Yes	Yes	No	No	No	Yes	Yes	No	Yes	No	6	Yes	Yes	1	635	2810	3.44871	24	0	0	No	0		0		0		Negative	N/A	N/A
Non-Treatment Arm	2008-11-12	20	F	Married (monogamous)	Yes	No	N/A	No	Yes	Farmer	<2000	3	Earth	Earth	Iron Sheets	No	Communal water source	Toilet outside for household only	Pit Latrine	Yes	Yes	No	No	No	No	Yes	No	Yes	No	4	Yes	Yes	2	701	16900	4.22789	24	0	0	No	0		0				Negative	N/A	N/A
Treatment Arm	2008-11-13	28	F	Married (monogamous)	No	N/A	N/A	N/A	Yes	Farmer	<2000	6	Cement	Cement	Iron Sheets	No	Communal water source	Toilet outside for household only	Pit Latrine	Yes	Yes	No	No	No	Yes	Yes	No	Yes	No	3	Yes	Yes	1	1252	200	2.30103	24	0	0	No	0		0		0		Negative	Negative	N/A
Treatment Arm	2008-10-17	49	M	Married (monogamous)	Yes	Yes	Yes	Yes	Yes	Professional e.g. teacher;lawyer	>20000	4	Cement	Cement	Iron Sheets	Yes	Piped Water in the House	Toilet in the house	Flush toilet	No	Yes	Yes	No	No	Yes	Yes	No	Yes	No	1	Yes	Yes	1	370	750000	5.87506	24	0	0	No	0		1	2010-03-23	0		Negative	N/A	N/A
Treatment Arm	2008-11-17	28	F	Married (monogamous)	Yes	Yes	Yes	Yes	Yes	Professional e.g. teacher;lawyer	2000 - 4999	3	Cement	Cement	Iron Sheets	Yes	Piped Water in the House	Communal toilet	Pit Latrine	No	Yes	Yes	Yes	No	No	No	No	Yes	No	4	Yes	Yes	2	476	7650	3.88366	24	0	0	No	0		0		0		Negative	N/A	N/A
Treatment Arm	2008-11-17	37	F	Divorced/Separated	Yes	No	N/A	No	Yes	Casual Laborer	<2000	2	Earth	Earth	Iron Sheets	No	Communal water source	Toilet outside for household only	Pit Latrine	Yes	No	No	No	No	No	No	No	No	Yes	7	Yes	Yes	2	584	164000	5.21484	24	0	0	No	0		0		1	3	Negative	N/A	N/A
Treatment Arm	2008-11-18	28	F	Married (monogamous)	Yes	Yes	No	No	Yes	Farmer	<2000	4	Cement	Cement	Iron Sheets	No	Communal water source	Toilet outside for household only	Pit Latrine	Yes	No	No	No	No	No	Yes	No	Yes	No	9	Yes	Yes	1	448	200	2.30103	24	0	0	No	0		0		1	3	Negative	N/A	N/A
Treatment Arm	2008-11-19	32	F	Widowed	Yes	Yes	Yes	Yes	Yes	Professional e.g. teacher;lawyer	10000 - 20000	3	Cement	Stone	Iron Sheets	No	Communal water source	Toilet outside for household only	Pit Latrine	Yes	Yes	No	No	No	Yes	No	No	Yes	No	1	Yes	Yes	1	757	11700	4.06819	24	0	0	No	0		0		0		Negative	N/A	N/A
Treatment Arm	2008-11-19	27	M	Married (monogamous)	Yes	Yes	No	No	Yes	Business/Self-Employed	<2000	2	Earth	Earth	Iron Sheets	Yes	Communal water source	Toilet outside for household only	Pit Latrine	No	Yes	No	Yes	No	Yes	Yes	No	Yes	No	3	Yes	Yes	1	407	145000	5.16137	21	1	0	No	0		0		0		Negative	N/A	N/A
Treatment Arm	2008-11-24	36	F	Divorced/Separated	No	N/A	N/A	N/A	Yes	Farmer	<2000	2	Earth	Earth	Iron Sheets	No	Communal water source	Toilet outside for household only	Pit Latrine	Yes	Yes	No	No	No	No	No	No	Yes	No	5	Yes	Yes	2	494	53200	4.72591	24	0	0	No	0		0		1	3	Negative	N/A	N/A
Non-Treatment Arm	2008-11-24	30	F	Married (monogamous)	Yes	Yes	No	N/A	Yes	Casual Laborer	<2000	5	Cement	Cement	Iron Sheets	Yes	Communal water source	Toilet in the house	Flush toilet	No	Yes	No	No	No	Yes	Yes	No	Yes	No	5	Yes	Yes	1	419	2470	3.3927	24	0	0	No	0		0				Positive		N/A
Non-Treatment Arm	2008-11-24	20	F	Single with steady partner	Yes	Yes	Yes	Yes	Yes	Farmer	<2000	3	Earth	Earth	Iron Sheets	No	Piped Water in the House	Toilet outside for household only	Pit Latrine	Yes	Yes	No	No	No	No	Yes	No	No	No	3	Yes	Yes	1	392	2440	3.38739	24	0	0	No	0		0				Negative	N/A	N/A
Non-Treatment Arm	2008-12-02	27	F	Married (monogamous)	Yes	Yes	Yes	Yes	Yes	Professional e.g. teacher;lawyer	2000 - 4999	2	Cement	Cement	Iron Sheets	No	Well/water outside house for household only	Toilet outside for household only	Pit Latrine	Yes	Yes	No	No	No	Yes	Yes	No	Yes	No	4	Yes	Yes	1	554	238000	5.37658	24	0	0	No	0		1	2009-03-17			Negative	N/A	N/A
Non-Treatment Arm			male																																												Negative	N/A	N/A
Treatment Arm	2008-12-08	39	F	Married (monogamous)	Yes	Yes	Yes	Yes	Yes	Professional e.g. teacher;lawyer	10000 - 20000	1	Cement	Earth	Iron Sheets	Yes	Communal water source	Toilet outside for household only	Pit Latrine	Yes	Yes	No	Yes	No	Yes	Yes	No	Yes	No	3	Yes	Yes	1	447	10600	4.02531	24	0	0	No	0		0		0		Negative	N/A	N/A
Non-Treatment Arm	2008-12-10	38	F	Married (monogamous)	Yes	Yes	Yes	No	Yes	Farmer	<2000	2	Earth	Earth	Iron Sheets	No	Well/water outside house for household only	Toilet outside for household only	Pit Latrine	Yes	Yes	No	Yes	No	Yes	Yes	No	Yes	No	7	Yes	Yes	1	361	2730	3.43616	24	0	0	No	0		0				Negative	N/A	N/A
Non-Treatment Arm	2008-12-15	40	M	Widowed	Yes	Yes		No	Yes	Professional e.g. teacher;lawyer	5000 - 9999	4	Earth	Earth	Iron Sheets	No	Environmental water source	Toilet outside for household only	Pit Latrine	Yes	No	No	Yes	No	Yes	Yes	No	Yes	No	4	Yes	Yes	1	405	145000	5.16137	24	0	0	No	0		0				Negative	N/A	N/A
Non-Treatment Arm	2008-12-16	22	F	Married (monogamous)	Yes	No	N/A	N/A	Yes	Farmer	<2000	1	Earth	Earth	Iron Sheets	No	Communal water source	Toilet outside for household only	Pit Latrine	Yes	Yes	No	No	No	No	Yes	No	No	No	4	Yes	Yes	1	1491	200	2.30103	24	0	0	No	0		0				Negative	N/A	N/A
Treatment Arm	2008-12-16	26	F	Married (monogamous)	Yes	Yes	No	Yes	Yes	Business employed by other	2000 - 4999	2	Cement	Cement	Iron Sheets	No	Communal water source	Toilet outside for household only	Pit Latrine	No	Yes	No	Yes	No	Yes	Yes	No	No	No	5	Yes	Yes	1	679	62100	4.79309	24	0	0	No	0		0		0		Negative	N/A	N/A
Non-Treatment Arm	2008-12-18	23	F	Married (polygamous)	Yes	Yes	Yes	Yes	Yes	Business/Self-Employed	>20000	3	Cement	Stone	Iron Sheets	No	Communal water source	Communal toilet	Pit Latrine	No	Yes	No	Yes	No	No	Yes	Yes	Yes	No	2	Yes	Yes	1	354	93900	4.97267	24	0	0	No	0		0				Negative	N/A	N/A
Non-Treatment Arm	2009-01-05	38	F	Single with steady partner	Yes	Yes	No	No	Yes	Professional e.g. teacher;lawyer	5000 - 9999	1	Cement	Cement	Iron Sheets	No	Communal water source	Toilet outside for household only	Pit Latrine	No	Yes	No	Yes	No	No	No	No	Yes	No	1	Yes	Yes	1	602	75800	4.87967	24	0	0	No	0		0				Negative	N/A	N/A
Treatment Arm	2009-01-06	36	F	Widowed	Yes	Yes	No	N/A	Yes	Farmer	<2000	2	Earth	Earth	Grass/Makuti	No	Communal water source	Toilet outside for household only	Pit Latrine	Yes	No	No	No	No	No	Yes	No	No	No	2	Yes	Yes	2	766	8390	3.92376	24	0	0	No	0		0		0		Negative	N/A	N/A
Treatment Arm	2009-01-12	28	F	Married (monogamous)	Yes	Yes	No	No	Yes	Farmer	<2000	3	Earth	Earth	Iron Sheets	No	Environmental water source	Toilet outside for household only	Pit Latrine	Yes	No	No	Yes	No	No	No	No	No	Yes	5	Yes	Yes	1	545	20100	4.3032	24	0	0	No	0		0		0		Negative	N/A	N/A
Treatment Arm	2009-01-12	36	F	Married (monogamous)	Yes	Yes	No	No	Yes	Farmer	2000 - 4999	2	Earth	Earth	Iron Sheets	No	Environmental water source	Toilet outside for household only	Pit Latrine	Yes	No	No	No	No	No	No	No	No	Yes	6	Yes	Yes	1	464	18700	4.27184	24	0	0	No	0		0		0		Negative	N/A	N/A
Non-Treatment Arm	2009-01-20	38	M	Married (monogamous)	No	N/A	N/A	No	Yes	Casual Laborer	<2000	3	Earth	Earth	Iron Sheets	No	Communal water source	Toilet outside for household only	Pit Latrine	Yes	Yes	No	No	No	No	Yes	No	No	No	3	Yes	Yes	1	806	57600	4.76042	24	0	0	No	0		0				Negative	N/A	N/A
Treatment Arm	2009-01-20	21	F	Single without steady partner	Yes	Yes	Yes	No	No	None	<2000	3	Earth	Earth	Iron Sheets	No	Communal water source	Toilet outside for household only	Pit Latrine	Yes	No	No	No	No	No	No	No	Yes	No	6	Yes	Yes	2	568	56900	4.75511	24	0	0	No	0		0		0		Indeterminate	Negative	N/A
Non-Treatment Arm	2009-01-20	36	F	Widowed	Yes	Yes	Yes	No	Yes	Farmer	<2000	3	Earth	Earth	Iron Sheets	No	Environmental water source	Toilet outside for household only	Pit Latrine	Yes	No	No	No	No	No	No	No	Yes	No	3	Yes	Yes	1	432	4660	3.66839	24	0	0	No	0		1	2010-12-06			Negative	N/A	N/A
Non-Treatment Arm	2009-01-21	29	M	Married (monogamous)	Yes	No	N/A	N/A	Yes	Casual Laborer	2000 - 4999	3	Earth	Earth	Iron Sheets	No	Communal water source	Toilet outside for household only	Pit Latrine	Yes	No	No	No	No	No	Yes	No	No	No	6	Yes	Yes	1	646	16600	4.22011	24	0	0	No	0		0				Negative	N/A	N/A
Treatment Arm	2009-01-21	26	F	Divorced/Separated	Yes	Yes	Yes	Yes	Yes	Farmer	<2000	4	Earth	Earth	Iron Sheets	No	Communal water source	Toilet outside for household only	Pit Latrine	Yes	Yes	No	No	No	No	Yes	No	No	No	6	Yes	Yes	1	657	634	2.80209	24	0	0	No	0		0		0		Negative	N/A	N/A
Non-Treatment Arm	2009-01-22	27	M	Divorced/Separated	Yes	No	N/A	N/A	Yes	Farmer	<2000	2	Earth	Earth	Iron Sheets	No	Piped Water in the House	Toilet outside for household only	Pit Latrine	Yes	Yes	No	No	No	No	Yes	No	Yes	No	1	Yes	Yes	1	477	30600	4.48572	24	0	0	No	0		1	2009-11-23			Negative	N/A	N/A
Non-Treatment Arm	2009-01-27	20	F	Married (monogamous)	Yes	No	N/A	N/A	Yes	Business/Self-Employed	<2000	2	Cement	Stone	Iron Sheets	No	Environmental water source	Communal toilet	Pit Latrine	No	Yes	No	No	No	No	Yes	No	Yes	No	4	Yes	Yes	1	627	157000	5.1959	24	0	0	No	0		0				Indeterminate	Negative	N/A
Treatment Arm	2009-02-04	31	F	Married (monogamous)	Yes	Yes	No	No	Yes	Farmer	<2000	3	Earth	Earth	Iron Sheets	No	Communal water source	Toilet outside for household only	Pit Latrine	Yes	No	No	No	No	No	Yes	No	No	No	6	Yes	Yes	1	529	2330	3.36736	24	0	0	No	0		0		1	21	Negative	N/A	N/A
Treatment Arm	2009-02-05	30	F	Widowed	Yes	Yes	No	No	Yes	Farmer	<2000	4	Earth	Earth	Iron Sheets	No	Communal water source	Toilet outside for household only	Pit Latrine	Yes	No	No	No	No	No	Yes	No	Yes	No	5	Yes	Yes	1	584	4640	3.66652	24	0	0	No	0		0		0		Negative		N/A
Non-Treatment Arm	2009-02-09	33	F	Widowed	Yes	Yes	No	No	Yes	Business employed by other	<2000	4	Cement	Stone	Iron Sheets	No	Well/water outside house for household only	Toilet outside for household only	Pit Latrine	Yes	Yes	No	No	No	No	Yes	No	Yes	No	3	Yes	Yes	1	506	4710	3.67302	24	0	0	No	0		0				Indeterminate	Negative	N/A
Treatment Arm	2009-02-10	40	F	Married (monogamous)	Yes	Yes	Yes	No	Yes	Business/Self-Employed	<2000	2	Cement	Stone	Iron Sheets	No	Piped Water in the House	Toilet outside for household only	Pit Latrine	No	Yes	No	Yes	No	Yes	Yes	No	Yes	No	3	Yes	Yes	1	796	200	2.30103	24	0	0	No	0		0		0		Negative	N/A	N/A
Non-Treatment Arm	2009-02-11	39	F	Married (polygamous)	Yes	Yes	No	No	Yes	Farmer	<2000	2	Earth	Earth	Iron Sheets	No	Communal water source	Toilet outside for household only	Pit Latrine	Yes	No	No	No	No	No	Yes	No	No	No	4	Yes	Yes	1	502	13900	4.14301	24	0	0	No	0		0				Negative	N/A	N/A
Non-Treatment Arm	2009-02-11	31	F	Married (monogamous)	Yes	Yes	No	No	No	None	<2000	3	Earth	Earth	Iron Sheets	No	Communal water source	Toilet outside for household only	Pit Latrine	Yes	No	No	No	No	No	No	No	Yes	No	5	Yes	Yes	1	512	4320	3.63548	24	0	0	No	0		0				Negative	N/A	N/A
Non-Treatment Arm	2009-02-11	26	F	Married (monogamous)	Yes	Yes	No	No	Yes	Farmer	<2000	3	Earth	Earth	Iron Sheets	No	Environmental water source	Toilet outside for household only	Pit Latrine	Yes	No	No	No	No	No	No	No	Yes	No	5	Yes	Yes	2	784	11300	4.05308	24	0	0	No	0		0				Negative	N/A	N/A
Non-Treatment Arm	2009-02-11	46	F	Married (monogamous)	Yes	No	N/A	N/A	Yes	Farmer	<2000	3	Earth	Earth	Iron Sheets	No	Communal water source	Toilet outside for household only	Pit Latrine	Yes	No	No	No	No	No	No	No	Yes	No	4	Yes	Yes	1	465	149000	5.17319	24	0	0	No	0		0				Negative	N/A	N/A
Treatment Arm	2009-02-16	23	F	Married (monogamous)	Yes	No	N/A	N/A	Yes	Farmer	<2000	3	Earth	Earth	Iron Sheets	No	Communal water source	Toilet outside for household only	Pit Latrine	Yes	No	No	No	No	No	Yes	No	No	No	4	Yes	Yes	1	745	6080	3.7839	24	0	0	No	0		0		0		Indeterminate	Negative	N/A
Non-Treatment Arm	2009-02-18	40	F	Widowed	Yes	Yes	Yes	No	Yes	Farmer	<2000	4	Earth	Earth	Iron Sheets	No	Well/water outside house for household only	Toilet outside for household only	Pit Latrine	Yes	No	No	No	No	No	Yes	No	No	No	3	Yes	Yes	1	539	26200	4.4183	24	0	0	No	0		0				Negative	N/A	N/A
Treatment Arm	2009-02-24	46	F	Widowed	Yes	No	N/A	N/A	Yes	Farmer	<2000	4	Cement	Stone	Iron Sheets	No	Communal water source	Toilet outside for household only	Pit Latrine	Yes	Yes	No	No	No	No	Yes	No	No	No	3	Yes	Yes	1	457	154000	5.18752	24	0	0	No	0		0		0		Negative	N/A	N/A
Treatment Arm	2009-02-25	35	F	Widowed	Yes	Yes	No	N/A	Yes	Farmer	<2000	3	Earth	Earth	Iron Sheets	No	Communal water source	Toilet outside for household only	Pit Latrine	Yes	No	No	No	No	No	Yes	No	Yes	No	5	Yes	Yes	1	705	59700	4.77597	24	0	0	No	0		0		0		Negative	N/A	N/A
Non-Treatment Arm	2009-02-26	50	F	Widowed	No	N/A	N/A	N/A	Yes	Farmer	<2000	3	Earth	Earth	Iron Sheets	No	Communal water source	Toilet outside for household only	Pit Latrine	Yes	No	No	No	No	No	Yes	No	No	No	2	Yes	Yes	1	487	4040	3.60638	24	0	0	No	0		0				Negative	N/A	N/A
Treatment Arm	2009-03-05	30	F	Single with steady partner	Yes	No	N/A	N/A	No	None	<2000	3	Earth	Earth	Iron Sheets	No	Communal water source	Toilet outside for household only	Pit Latrine	Yes	No	No	No	No	No	No	No	Yes	No	8	Yes	Yes	1	915	2970	3.47276	24	0	0	No	0		0		0		Negative	N/A	N/A
Treatment Arm	2009-03-09	21	F	Single with no partner	Yes	No	N/A	N/A	Yes	Farmer	<2000	3	Earth	Earth	Iron Sheets	No	Communal water source	Toilet outside for household only	Pit Latrine	Yes	No	No	No	No	Yes	Yes	No	Yes	No	4	Yes	Yes	1	792	2280	3.35793	24	0	0	No	0		0		0		Negative	N/A	N/A
Treatment Arm	2009-03-12	36	F	Married (monogamous)	Yes	Yes	No	N/A	Yes	Farmer	10000 - 20000	5	Cement	Stone	Iron Sheets	Yes	Communal water source	Toilet outside for household only	Pit Latrine	Yes	No	No	No	No	Yes	Yes	No	Yes	No	6	Yes	Yes	1	560	134000	5.1271	24	0	0	No	0		0		0		Negative	N/A	N/A
Non-Treatment Arm	2009-03-16	52	F	Married (polygamous)	Yes	No	N/A	Yes	Yes	Farmer	<2000	3	Earth	Earth	Iron Sheets	No	Communal water source	Toilet outside for household only	Pit Latrine	Yes	No	No	No	No	No	Yes	No	Yes	No	5	Yes	Yes	1	1239	85500	4.93197	24	0	0	No	0		0				Negative	N/A	N/A
Non-Treatment Arm	2009-03-18	31	F	Widowed	Yes	Yes	No	Yes	Yes	Business/Self-Employed	2000 - 4999	3	Earth	Earth	Iron Sheets	No	Environmental water source	Toilet outside for household only	Pit Latrine	Yes	Yes	No	No	No	No	Yes	No	Yes	No	3	Yes	Yes	1	433	1270	3.1038	24	0	0	No	0		0				Negative	N/A	N/A
Treatment Arm	2009-03-19	38	F	Married (monogamous)	Yes	No	N/A	N/A	Yes	Farmer	<2000	4	Earth	Earth	Iron Sheets	No	Communal water source	Toilet outside for household only	Pit Latrine	Yes	Yes	No	No	No	No	Yes	No	Yes	No	5	Yes	Yes	2	622	70500	4.84819	24	0	0	No	0		0		0		Negative	N/A	N/A
Non-Treatment Arm	2009-03-25	34	F	Married (monogamous)	Yes	Yes	No	No	Yes	Farmer	<2000	3	Earth	Earth	Grass/Makuti	No	Communal water source	Toilet outside for household only	Pit Latrine	Yes	Yes	No	No	No	No	No	No	No	Yes	3	Yes	Yes	2	490	61800	4.79099	24	0	0	No	0		0				Negative	N/A	N/A
Treatment Arm	2009-03-26	21	F	Single with steady partner	Yes	Yes	No	No	Yes	Business/Self-Employed	<2000	3	Earth	Earth	Iron Sheets	No	Environmental water source	Toilet outside for household only	Pit Latrine	Yes	No	No	No	No	No	Yes	No	No	No	5	Yes	Yes	1	558	200	2.30103	24	0	0	No	0		0		1	3	Negative	N/A	N/A
Non-Treatment Arm	2009-04-06	31	M	Married (monogamous)	Yes	Yes	Yes	Yes	Yes	Professional e.g. teacher;lawyer	5000 - 9999	4	Earth	Earth	Iron Sheets	No	Communal water source	Toilet outside for household only	Pit Latrine	Yes	Yes	No	Yes	No	No	Yes	No	Yes	No	8	Yes	Yes	1	467	173000	5.23805	24	0	0	No	0		1	2011-01-31			Negative	N/A	N/A
Treatment Arm	2009-04-06	28	F	Married (monogamous)	Yes	Yes	No	N/A	Yes	Farmer	<2000	4	Earth	Earth	Iron Sheets	No	Communal water source	Toilet outside for household only	Pit Latrine	Yes	Yes	No	Yes	No	No	Yes	No	Yes	No	8	Yes	Yes	1	795	1090	3.03743	24	0	0	No	0		0		0		Negative	N/A	N/A
Treatment Arm	2009-04-08	39	F	Divorced/Separated	Yes	Yes	No	N/A	Yes	Farmer	<2000	3	Earth	Earth	Iron Sheets	No	Communal water source	Toilet outside for household only	Pit Latrine	Yes	No	No	No	No	No	Yes	No	Yes	No	8	Yes	Yes	1	681	1020	3.0086	24	0	0	No	0		0		0		Negative	N/A	N/A
Treatment Arm	2009-04-08	47	F	Divorced/Separated	Yes	No	N/A	N/A	Yes	Business/Self-Employed	<2000	2	Earth	Earth	Iron Sheets	No	Communal water source	Toilet outside for household only	Pit Latrine	Yes	Yes	No	No	No	No	Yes	No	No	No	6	Yes	Yes	1	595	200	2.30103	24	0	0	No	0		0		0		Negative	N/A	N/A
Non-Treatment Arm	2009-04-14	27	F	Single with no partner	Yes	No	N/A	Yes	Yes	Business/Self-Employed	<2000	3	Earth	Earth	Iron Sheets	No	Communal water source	Toilet outside for household only	Pit Latrine	Yes	No	No	No	No	No	Yes	No	No	No	6	Yes	Yes	1	611	1420	3.15229	24	0	0	No	0		0				Negative	N/A	N/A
Non-Treatment Arm	2009-04-15	30	F	Widowed	No	N/A	N/A	N/A	Yes	Business/Self-Employed	<2000	3	Cement	Cement	Iron Sheets	Yes	Communal water source	Communal toilet	Pit Latrine	No	Yes	Yes	Yes	No	Yes	Yes	No	Yes	No	6	Yes	Yes	1	1148	200	2.30103	24	0	0	No	0		0				Negative	N/A	N/A
Non-Treatment Arm	2009-04-15	23	F	Single without steady partner	Yes	Yes	Yes	Yes	Yes	Professional e.g. teacher;lawyer	2000 - 4999	2	Cement	Stone	Iron Sheets	Yes	Piped Water in the House	Toilet outside for household only	Pit Latrine	No	Yes	No	Yes	No	Yes	Yes	No	Yes	No	3	Yes	Yes	1	428	9090	3.95856	24	0	0	No	0		0				Indeterminate	Negative	N/A
Non-Treatment Arm	2009-05-04	34	F	Divorced/Separated	Yes	Yes	No	No	Yes	Farmer	<2000	3	Earth	Earth	Iron Sheets	No	Communal water source	Toilet outside for household only	Pit Latrine	Yes	Yes	No	No	No	No	Yes	No	No	No	6	Yes	Yes	1	518	24300	4.38561	24	0	0	No	0		0				Negative	N/A	N/A
Non-Treatment Arm	2009-05-07	37	F	Widowed	Yes	No	N/A	N/A	Yes	Farmer	<2000	3	Earth	Earth	Iron Sheets	No	Communal water source	Toilet outside for household only	Pit Latrine	Yes	No	No	No	No	No	No	No	No	Yes	5	Yes	Yes	1	407	14200	4.15229	24	0	0	No	0		0				Negative	N/A	N/A
Treatment Arm	2009-05-11	22	F	Divorced/Separated	No	N/A	N/A	No	Yes	Farmer	<2000	1	Cement	Cement	Iron Sheets	No	Communal water source	Toilet outside for household only	Pit Latrine	No	Yes	No	Yes	No	No	No	No	No	Yes	1	Yes	Yes	2	676	5730	3.75815	24	0	0	No	0		0		0		Negative	N/A	N/A
Treatment Arm	2009-05-13	45	F	Married (monogamous)	No	N/A	N/A	No	Yes	Farmer	<2000	3	Earth	Earth	Iron Sheets	No	Communal water source	Toilet outside for household only	Pit Latrine	Yes	No	No	No	No	No	No	No	Yes	No	10	Yes	Yes	2	401	16300	4.21219	24	0	0	No	0		0		0		Negative	N/A	N/A
Treatment Arm	2009-05-26	23	F	Married (monogamous)	Yes	No	N/A	No	Yes	Farmer	<2000	3	Earth	Earth	Iron Sheets	No	Communal water source	Toilet outside for household only	Pit Latrine	Yes	No	No	No	No	No	Yes	No	No	No	2	Yes	Yes	1	447	2600	3.41497	24	0	0	No	0		0		0		Negative	N/A	N/A
Treatment Arm	2009-05-26	30	F	Married (monogamous)	Yes	Yes	Yes	No	Yes	Business/Self-Employed	<2000	3	Cement	Stone	Iron Sheets	Yes	Communal water source	Toilet outside for household only	Pit Latrine	No	Yes	Yes	No	No	Yes	Yes	No	Yes	No	8	Yes	Yes	1	574	23600	4.37291	24	0	0	No	0		0		0		Negative	N/A	N/A
Treatment Arm	2009-06-04	39	F	Married (monogamous)	Yes	Yes	Yes	Yes	Yes	Professional e.g. teacher;lawyer	<2000	6	Cement	Cement	Iron Sheets	No	Well/water outside house for household only	Toilet outside for household only	Pit Latrine	Yes	Yes	No	No	No	Yes	Yes	No	Yes	No	6	No	Yes	1	784	200	2.30103	24	0	0	No	0		0		0		Negative	N/A	N/A
Treatment Arm	2009-06-04	48	F	Widowed	Yes	Yes	No	No	Yes	Farmer	<2000	4	Earth	Earth	Iron Sheets	No	Communal water source	Toilet outside for household only	Pit Latrine	Yes	Yes	No	Yes	No	No	Yes	No	Yes	No	3	Yes	Yes	1	455	355000	5.55023	24	0	0	No	0		0		0		Negative	N/A	N/A
Non-Treatment Arm	2009-06-22	25	F	Single with steady partner	Yes	Yes	No	No	Yes	Business/Self-Employed	<2000	4	Cement	Cement	Iron Sheets	No	Well/water outside house for household only	Toilet outside for household only	Pit Latrine	No	Yes	No	Yes	No	Yes	Yes	No	Yes	No	2	Yes	Yes	1	759	62700	4.79727	24	0	0	No	0		0				Positive	Negative	N/A
[truncated: 116 more columns]
